# Supplementary material for: Discovery of the β-barrel–type RNA methyltransferase responsible for N6-methylation of N6-threonylcarbamoyladenosine in tRNAs
Source: Nucleic Acids Res. 2014 Jul 24;42(14):9350–65. doi: 10.1093/nar/gku618 (PMC4132733; doi:10.1093/nar/gku618)
Supplement: SUPPLEMENTARY DATA [file supp_gku618_nar-01435-r-2014-File005.xls]

## Sheet: YaeB distribution
Number of YaeB gene in each	Organism	TaxID	Domain	Phylum	Class	Order	Family
1	Aeropyrum pernix K1	272557	Archaea	Crenarchaeota	Thermoprotei	Desulfurococcales	Desulfurococcaceae
1	Desulfurococcus kamchatkensis 1221n	490899	Archaea	Crenarchaeota	Thermoprotei	Desulfurococcales	Desulfurococcaceae
1	Ignicoccus hospitalis KIN4/I	453591	Archaea	Crenarchaeota	Thermoprotei	Desulfurococcales	Desulfurococcaceae
0	Staphylothermus marinus F1	399550	Archaea	Crenarchaeota	Thermoprotei	Desulfurococcales	Desulfurococcaceae
2	Hyperthermus butylicus DSM 5456	415426	Archaea	Crenarchaeota	Thermoprotei	Desulfurococcales	Pyrodictiaceae
1	Metallosphaera sedula DSM 5348	399549	Archaea	Crenarchaeota	Thermoprotei	Sulfolobales	Sulfolobaceae
1	Sulfolobus acidocaldarius DSM 639	330779	Archaea	Crenarchaeota	Thermoprotei	Sulfolobales	Sulfolobaceae
1	Sulfolobus solfataricus P2	273057	Archaea	Crenarchaeota	Thermoprotei	Sulfolobales	Sulfolobaceae
1	Sulfolobus tokodaii str. 7	273063	Archaea	Crenarchaeota	Thermoprotei	Sulfolobales	Sulfolobaceae
1	Thermofilum pendens Hrk 5	368408	Archaea	Crenarchaeota	Thermoprotei	Thermoproteales	Thermofilaceae
0	Caldivirga maquilingensis IC-167	397948	Archaea	Crenarchaeota	Thermoprotei	Thermoproteales	Thermoproteaceae
3	Pyrobaculum calidifontis JCM 11548	410359	Archaea	Crenarchaeota	Thermoprotei	Thermoproteales	Thermoproteaceae
2	Pyrobaculum aerophilum str. IM2	178306	Archaea	Crenarchaeota	Thermoprotei	Thermoproteales	Thermoproteaceae
2	Pyrobaculum arsenaticum DSM 13514	340102	Archaea	Crenarchaeota	Thermoprotei	Thermoproteales	Thermoproteaceae
3	Pyrobaculum islandicum DSM 4184	384616	Archaea	Crenarchaeota	Thermoprotei	Thermoproteales	Thermoproteaceae
2	Thermoproteus neutrophilus V24Sta	444157	Archaea	Crenarchaeota	Thermoprotei	Thermoproteales	Thermoproteaceae
0	Nitrosopumilus maritimus SCM1	436308	Archaea	Crenarchaeota	Thermoprotei	marine archaeal group 1	Nitrosopumilales
2	Archaeoglobus fulgidus DSM 4304	224325	Archaea	Euryarchaeota	Archaeoglobi	Archaeoglobales	Archaeoglobaceae
0	Haloarcula marismortui ATCC 43049	272569	Archaea	Euryarchaeota	Halobacteria	Halobacteriales	Halobacteriaceae
1	Halobacterium sp. NRC-1	64091	Archaea	Euryarchaeota	Halobacteria	Halobacteriales	Halobacteriaceae
0	Halogeometricum borinquense DSM 11551	469382	Archaea	Euryarchaeota	Halobacteria	Halobacteriales	Halobacteriaceae
0	Halomicrobium mukohataei DSM 12286	485914	Archaea	Euryarchaeota	Halobacteria	Halobacteriales	Halobacteriaceae
0	Haloquadratum walsbyi DSM 16790	362976	Archaea	Euryarchaeota	Halobacteria	Halobacteriales	Halobacteriaceae
2	Halorhabdus utahensis DSM 12940	519442	Archaea	Euryarchaeota	Halobacteria	Halobacteriales	Halobacteriaceae
0	Natronomonas pharaonis DSM 2160	348780	Archaea	Euryarchaeota	Halobacteria	Halobacteriales	Halobacteriaceae
2	Methanobrevibacter smithii ATCC 35061	420247	Archaea	Euryarchaeota	Methanobacteria	Methanobacteriales	Methanobacteriaceae
0	Methanosphaera stadtmanae DSM 3091	339860	Archaea	Euryarchaeota	Methanobacteria	Methanobacteriales	Methanobacteriaceae
1	Methanothermobacter thermautotrophicus str. Delta H	187420	Archaea	Euryarchaeota	Methanobacteria	Methanobacteriales	Methanobacteriaceae
1	Methanocaldococcus jannaschii DSM 2661	243232	Archaea	Euryarchaeota	Methanococci	Methanococcales	Methanocaldococcaceae
1	Methanococcus aeolicus Nankai-3	419665	Archaea	Euryarchaeota	Methanococci	Methanococcales	Methanococcaceae
1	Methanococcus maripaludis C5	402880	Archaea	Euryarchaeota	Methanococci	Methanococcales	Methanococcaceae
2	Methanococcus maripaludis C6	444158	Archaea	Euryarchaeota	Methanococci	Methanococcales	Methanococcaceae
3	Methanococcus maripaludis C7	426368	Archaea	Euryarchaeota	Methanococci	Methanococcales	Methanococcaceae
1	Methanococcus maripaludis S2	267377	Archaea	Euryarchaeota	Methanococci	Methanococcales	Methanococcaceae
1	Methanococcus vannieli vannielii SB	406327	Archaea	Euryarchaeota	Methanococci	Methanococcales	Methanococcaceae
3	Methanocorpusculum labreanum Z	410358	Archaea	Euryarchaeota	Methanomicrobia	Methanomicrobiales	Methanocorpusculaceae
7	Methanoculleus marisnigri JR1	368407	Archaea	Euryarchaeota	Methanomicrobia	Methanomicrobiales	Methanomicrobiaceae
2	Methanospirillum hungatei JF-1	323259	Archaea	Euryarchaeota	Methanomicrobia	Methanomicrobiales	Methanospirillaceae
1	Methanoregula boonei 6A8	456442	Archaea	Euryarchaeota	Methanomicrobia	Methanomicrobiales	unclassified Methanomicrobiales
2	Methanosphaerula palustris E1-9c	521011	Archaea	Euryarchaeota	Methanomicrobia	Methanomicrobiales	unclassified Methanomicrobiales
2	Methanosaeta thermophila PT	349307	Archaea	Euryarchaeota	Methanomicrobia	Methanosarcinales	Methanosaetaceae
0	Methanococcoides burtonii DSM 6242	259564	Archaea	Euryarchaeota	Methanomicrobia	Methanosarcinales	Methanosarcinaceae
1	Methanosarcina acetivorans C2A	188937	Archaea	Euryarchaeota	Methanomicrobia	Methanosarcinales	Methanosarcinaceae
2	Methanosarcina barkeri str. fusaro	269797	Archaea	Euryarchaeota	Methanomicrobia	Methanosarcinales	Methanosarcinaceae
1	Methanosarcina mazei Go1	192952	Archaea	Euryarchaeota	Methanomicrobia	Methanosarcinales	Methanosarcinaceae
1	Methanopyrus kandleri AV19	190192	Archaea	Euryarchaeota	Methanopyri	Methanopyrales	Methanopyraceae
2	Pyrococcus abyssi GE5	272844	Archaea	Euryarchaeota	Thermococci	Thermococcales	Thermococcaceae
1	Pyrococcus furiosus DSM 3638	186497	Archaea	Euryarchaeota	Thermococci	Thermococcales	Thermococcaceae
1	Pyrococcus horikoshii OT3	70601	Archaea	Euryarchaeota	Thermococci	Thermococcales	Thermococcaceae
1	Thermococcus kodakarensis KOD1	69014	Archaea	Euryarchaeota	Thermococci	Thermococcales	Thermococcaceae
0	Thermococcus onnurineus NA1	523850	Archaea	Euryarchaeota	Thermococci	Thermococcales	Thermococcaceae
0	Ferroplasma acidarmanus	97393	Archaea	Euryarchaeota	Thermoplasmata	Thermoplasmatales	Ferroplasmaceae
0	Picrophilus torridus DSM 9790	263820	Archaea	Euryarchaeota	Thermoplasmata	Thermoplasmatales	Picrophilaceae
0	Thermoplasma acidophilum DSM 1728	273075	Archaea	Euryarchaeota	Thermoplasmata	Thermoplasmatales	Thermoplasmataceae
0	Thermoplasma volcanium GSS1	273116	Archaea	Euryarchaeota	Thermoplasmata	Thermoplasmatales	Thermoplasmataceae
3	Uncultured methanogenic archaeon RC-I	351160	Archaea	Euryarchaeota	environmental samples
1	Korarchaeum cryptofilum OPF8	374847	Archaea	Korarchaeota	Korarchaeum	Korarchaeum cryptofilum	Korarchaeum cryptofilum OPF8
0	Nanoarchaeum equitans Kin4-M	228908	Archaea	Nanoarchaeota	Nanoarchaeum	Nanoarchaeum equitans	Nanoarchaeum equitans Kin4-M
0	Acholeplasma laidlawii PG-8A	441768	Bacteria	Tenericutes	Mollicutes	Acholeplasmatales	Acholeplasmataceae
0	Acidiphilium cryptum JF-5	349163	Bacteria	Proteobacteria	Alphaproteobacteria	Rhodospirillales	Acetobacteraceae
0	Acidithiobacillus ferrooxidans ATCC 23270	243159	Bacteria	Proteobacteria	Gammaproteobacteria	Acidithiobacillales	Acidithiobacillaceae
0	Acidithiobacillus ferrooxidans ATCC 53993	380394	Bacteria	Proteobacteria	Gammaproteobacteria	Acidithiobacillales	Acidithiobacillaceae
0	Acidobacteria bacterium Ellin345	204669	Bacteria	Fibrobacteres/Acidobacteria group	Acidobacteria	Acidobacteriales
0	Acidothermus cellulolyticus 11B	351607	Bacteria	Actinobacteria	Actinobacteria (class)	Actinomycetales	Frankineae
0	Acidovorax avenae subsp. citrulli AAC00-1	397945	Bacteria	Proteobacteria	Betaproteobacteria	Burkholderiales	Comamonadaceae
0	Acidovorax sp. JS42	232721	Bacteria	Proteobacteria	Betaproteobacteria	Burkholderiales	Comamonadaceae
1	Acinetobacter baumannii AB307-0294	557600	Bacteria	Proteobacteria	Gammaproteobacteria	Pseudomonadales	Moraxellaceae
1	Acinetobacter baumannii ATCC 17978	400667	Bacteria	Proteobacteria	Gammaproteobacteria	Pseudomonadales	Moraxellaceae
1	Acinetobacter sp. ADP1	62977	Bacteria	Proteobacteria	Gammaproteobacteria	Pseudomonadales	Moraxellaceae
1	Actinobacillus pleuropneumoniae L20	416269	Bacteria	Proteobacteria	Gammaproteobacteria	Pasteurellales	Pasteurellaceae
1	Actinobacillus pleuropneumoniae serovar 1 str. 4074	228399	Bacteria	Proteobacteria	Gammaproteobacteria	Pasteurellales	Pasteurellaceae
1	Actinobacillus pleuropneumoniae serovar 3 str. JL03	434271	Bacteria	Proteobacteria	Gammaproteobacteria	Pasteurellales	Pasteurellaceae
0	Actinobacillus succinogenes 130Z	339671	Bacteria	Proteobacteria	Gammaproteobacteria	Pasteurellales	Pasteurellaceae
0	Actinosynnema mirum DSM 43827	446462	Bacteria	Actinobacteria	Actinobacteria (class)	Actinomycetales	Pseudonocardineae
0	Actinosynnema mirum DSM 43827	446462	Bacteria	Actinobacteria	Actinobacteria (class)	Actinomycetales	Pseudonocardineae
1	Aeromonas hydrophila subsp. hydrophila ATCC 7966	380703	Bacteria	Proteobacteria	Gammaproteobacteria	Aeromonadales	Aeromonadaceae
0	Aeromonas salmonicida subsp. salmonicida A449	382245	Bacteria	Proteobacteria	Gammaproteobacteria	Aeromonadales	Aeromonadaceae
0	Agrobacterium tumefaciens str. C58	176299	Bacteria	Proteobacteria	Alphaproteobacteria	Rhizobiales	Rhizobiaceae
1	Akkermansia muciniphila ATCC BAA-835	349741	Bacteria	Verrucomicrobia	Verrucomicrobiae	Verrucomicrobiales	Verrucomicrobiaceae
0	Alcanivorax borkumensis SK2	393595	Bacteria	Proteobacteria	Gammaproteobacteria	Oceanospirillales	Alcanivoracaceae
0	Alicyclobacillus acidocaldarius subsp. acidocaldarius DSM 446	521098	Bacteria	Firmicutes	Bacilli	Bacillales	Alicyclobacillaceae
1	Aliivibrio salmonicida LFI1238	316275	Bacteria	Proteobacteria	Gammaproteobacteria	Vibrionales	Vibrionaceae
1	Alkalilimnicola ehrlichii MLHE-1	187272	Bacteria	Proteobacteria	Gammaproteobacteria	Chromatiales	Ectothiorhodospiraceae
0	Alkaliphilus metalliredigens QYMF	293826	Bacteria	Firmicutes	Clostridia	Clostridiales	Clostridiaceae
0	Alkaliphilus oremlandi oremlandii OhILAs	350688	Bacteria	Firmicutes	Clostridia	Clostridiales	Clostridiaceae
1	Alteromonas macleodii &#39;Deep ecotype&#39;	314275	Bacteria	Proteobacteria	Gammaproteobacteria	Alteromonadales	Alteromonadaceae
1	Alteromonas macleodii &#39;Deep ecotype&#39;	314275	Bacteria	Proteobacteria	Gammaproteobacteria	Alteromonadales	Alteromonadaceae
0	Amoebophilus asiaticus 5a2	452471	Bacteria	Bacteroidetes	unclassified Bacteroidetes	Amoebophilus	Amoebophilus asiaticus
0	Anabaena variabilis ATCC 29413	240292	Bacteria	Cyanobacteria		Nostocales	Nostocaceae
0	Anaerococcus prevoti prevotii DSM 20548	525919	Bacteria	Firmicutes	Clostridia	Clostridiales	Clostridiales incertae sedis
0	Anaeromyxobacter dehalogenans 2CP-1	455488	Bacteria	Proteobacteria	Deltaproteobacteria	Myxococcales	Cystobacterineae
1	Anaeromyxobacter dehalogenans 2CP-C	290397	Bacteria	Proteobacteria	Deltaproteobacteria	Myxococcales	Cystobacterineae
0	Anaeromyxobacter sp. Fw109-5	404589	Bacteria	Proteobacteria	Deltaproteobacteria	Myxococcales	Cystobacterineae
0	Anaeromyxobacter sp. K	447217	Bacteria	Proteobacteria	Deltaproteobacteria	Myxococcales	Cystobacterineae
0	Anaplasma marginale str. St. Maries	234826	Bacteria	Proteobacteria	Alphaproteobacteria	Rickettsiales	Anaplasmataceae
0	Anaplasma phagocytophilum HZ	212042	Bacteria	Proteobacteria	Alphaproteobacteria	Rickettsiales	Anaplasmataceae
0	Anoxybacillus flavithermus WK1	491915	Bacteria	Firmicutes	Bacilli	Bacillales	Bacillaceae
0	Aquifex aeolicus VF5	224324	Bacteria	Aquificae	Aquificae (class)	Aquificales	Aquificaceae
0	Arcobacter butzleri RM4018	367737	Bacteria	Proteobacteria	Epsilonproteobacteria	Campylobacterales	Campylobacteraceae
0	Aster yellows witches&#39;-broom phytoplasma AYWB	322098	Bacteria	Firmicutes	Mollicutes	Acholeplasmatales	Acholeplasmataceae
0	Atopobium parvulum DSM 20469	521095	Bacteria	Actinobacteria	Actinobacteria (class)	Coriobacteriales	Coriobacterineae
1	Aurantimonas sp. SI85-9A1	314269	Bacteria	Proteobacteria	Alphaproteobacteria	Rhizobiales	Aurantimonadaceae
0	Azoarcus sp. BH72	62928	Bacteria	Proteobacteria	Betaproteobacteria	Rhodocyclales	Rhodocyclaceae
0	Azoarcus sp. EbN1	76114	Bacteria	Proteobacteria	Betaproteobacteria	Rhodocyclales	Rhodocyclaceae
0	Azorhizobium caulinodans ORS 571	438753	Bacteria	Proteobacteria	Alphaproteobacteria	Rhizobiales	Xanthobacteraceae
1	Azotobacter vinelandii	354	Bacteria	Proteobacteria	Gammaproteobacteria	Pseudomonadales	Pseudomonadaceae
0	Bacillus amyloliquefaciens FZB42	326423	Bacteria	Firmicutes	Bacilli	Bacillales	Bacillaceae
1	Bacillus anthracis str. &#39;Ames Ancestor&#39;	261594	Bacteria	Firmicutes	Bacilli	Bacillales	Bacillaceae
1	Bacillus anthracis str. A1055	280355	Bacteria	Firmicutes	Bacilli	Bacillales	Bacillaceae
1	Bacillus anthracis str. Ames	198094	Bacteria	Firmicutes	Bacilli	Bacillales	Bacillaceae
1	Bacillus anthracis str. Australia 94	280477	Bacteria	Firmicutes	Bacilli	Bacillales	Bacillaceae
1	Bacillus anthracis str. CNEVA-9066	280354	Bacteria	Firmicutes	Bacilli	Bacillales	Bacillaceae
1	Bacillus anthracis str. Kruger B	205919	Bacteria	Firmicutes	Bacilli	Bacillales	Bacillaceae
1	Bacillus anthracis str. Sterne	260799	Bacteria	Firmicutes	Bacilli	Bacillales	Bacillaceae
1	Bacillus anthracis str. Vollum	261591	Bacteria	Firmicutes	Bacilli	Bacillales	Bacillaceae
1	Bacillus B-14905	101031	Bacteria	Firmicutes	Bacilli	Bacillales	Bacillaceae
2	Bacillus cereus ATCC 10987	222523	Bacteria	Firmicutes	Bacilli	Bacillales	Bacillaceae
1	Bacillus cereus ATCC 14579	226900	Bacteria	Firmicutes	Bacilli	Bacillales	Bacillaceae
1	Bacillus cereus B4264	405532	Bacteria	Firmicutes	Bacilli	Bacillales	Bacillaceae
1	Bacillus cereus E33L	288681	Bacteria	Firmicutes	Bacilli	Bacillales	Bacillaceae
1	Bacillus cereus G9241	269801	Bacteria	Firmicutes	Bacilli	Bacillales	Bacillaceae
1	Bacillus cereus subsp. cytotoxis NVH 391-98	315749	Bacteria	Firmicutes	Bacilli	Bacillales	Bacillaceae
1	Bacillus clausii KSM-K16	66692	Bacteria	Firmicutes	Bacilli	Bacillales	Bacillaceae
0	Bacillus halodurans C-125	272558	Bacteria	Firmicutes	Bacilli	Bacillales	Bacillaceae
1	Bacillus licheniformis ATCC 14580	279010	Bacteria	Firmicutes	Bacilli	Bacillales	Bacillaceae
0	Bacillus pumilus SAFR-032	315750	Bacteria	Firmicutes	Bacilli	Bacillales	Bacillaceae
0	Bacillus subtilis subsp. subtilis str. 168	224308	Bacteria	Firmicutes	Bacilli	Bacillales	Bacillaceae
1	Bacillus thuringiensis serovar konkukian str. 97-27	281309	Bacteria	Firmicutes	Bacilli	Bacillales	Bacillaceae
0	Bacillus thuringiensis str. Al Hakam	412694	Bacteria	Firmicutes	Bacilli	Bacillales	Bacillaceae
2	Bacillus weihenstephanensis KBAB4	315730	Bacteria	Firmicutes	Bacilli	Bacillales	Bacillaceae
0	Bacteriovorax marinus SJ	97084	Bacteria	Proteobacteria	Deltaproteobacteria	Bdellovibrionales	Bacteriovoracaceae
0	Bacteroides fragilis 638R	817	Bacteria	Bacteroidetes	Bacteroidetes (class)	Bacteroidales	Bacteroidaceae
0	Bacteroides fragilis ATCC 25285	272559	Bacteria	Bacteroidetes	Bacteroidetes (class)	Bacteroidales	Bacteroidaceae
0	Bacteroides fragilis YCH46	295405	Bacteria	Bacteroidetes	Bacteroidetes (class)	Bacteroidales	Bacteroidaceae
0	Bacteroides thetaiotaomicron VPI-5482	226186	Bacteria	Bacteroidetes	Bacteroidetes (class)	Bacteroidales	Bacteroidaceae
0	Bacteroides vulgatus ATCC 8482	435590	Bacteria	Bacteroidetes	Bacteroidetes (class)	Bacteroidales	Bacteroidaceae
0	Bartonella bacilliformis KC583	360095	Bacteria	Proteobacteria	Alphaproteobacteria	Rhizobiales	Bartonellaceae
0	Bartonella bacilliformis KC583	360095	Bacteria	Proteobacteria	Alphaproteobacteria	Rhizobiales	Bartonellaceae
0	Bartonella henselae str. Houston-1	283166	Bacteria	Proteobacteria	Alphaproteobacteria	Rhizobiales	Bartonellaceae
0	Bartonella quintana str. Toulouse	283165	Bacteria	Proteobacteria	Alphaproteobacteria	Rhizobiales	Bartonellaceae
0	Baumannia cicadellinicola str. Hc	374463	Bacteria	Proteobacteria	Gammaproteobacteria	unclassified Gammaproteobacteria	Baumannia
3	Bdellovibrio bacteriovorus HD100	264462	Bacteria	Proteobacteria	Deltaproteobacteria	Bdellovibrionales	Bdellovibrionaceae
0	Beutenbergia caverna cavernae DSM 12333	471853	Bacteria	Actinobacteria	Actinobacteria (class)	Actinomycetales	Micrococcineae
0	Bifidobacterium adolescentis	1680	Bacteria	Actinobacteria	Actinobacteria (class)	Bifidobacteriales	Bifidobacteriaceae
0	Bifidobacterium adolescentis ATCC 15703	367928	Bacteria	Actinobacteria	Actinobacteria (class)	Bifidobacteriales	Bifidobacteriaceae
0	Bifidobacterium animalis subsp. lactis AD011	442563	Bacteria	Actinobacteria	Actinobacteria (class)	Bifidobacteriales	Bifidobacteriaceae
0	Bifidobacterium longum DJO10A	205913	Bacteria	Actinobacteria	Actinobacteria (class)	Bifidobacteriales	Bifidobacteriaceae
0	Bifidobacterium longum NCC2705	206672	Bacteria	Actinobacteria	Actinobacteria (class)	Bifidobacteriales	Bifidobacteriaceae
0	Bifidobacterium longum subsp. infantis ATCC 15697	391904	Bacteria	Actinobacteria	Actinobacteria (class)	Bifidobacteriales	Bifidobacteriaceae
0	Blastopirellula marina DSM 3645	314230	Bacteria	Planctomycetes	Planctomycetacia	Planctomycetales	Planctomycetaceae
0	Blochmannia floridanus	203907	Bacteria	Proteobacteria	Gammaproteobacteria	Enterobacteriales	Enterobacteriaceae
0	Blochmannia pennsylvanicus str. BPEN	291272	Bacteria	Proteobacteria	Gammaproteobacteria	Enterobacteriales	Enterobacteriaceae
0	Bordetella avium 197N	360910	Bacteria	Proteobacteria	Betaproteobacteria	Burkholderiales	Alcaligenaceae
0	Bordetella bronchiseptica RB50	257310	Bacteria	Proteobacteria	Betaproteobacteria	Burkholderiales	Alcaligenaceae
0	Bordetella parapertussis 12822	257311	Bacteria	Proteobacteria	Betaproteobacteria	Burkholderiales	Alcaligenaceae
0	Bordetella pertussis Tohama I	257313	Bacteria	Proteobacteria	Betaproteobacteria	Burkholderiales	Alcaligenaceae
0	Borrelia afzelii PKo	390236	Bacteria	Spirochaetes	Spirochaetes (class)	Spirochaetales	Spirochaetaceae
0	Borrelia burgdorferi B31	224326	Bacteria	Spirochaetes	Spirochaetes (class)	Spirochaetales	Spirochaetaceae
0	Borrelia garinii PBi	290434	Bacteria	Spirochaetes	Spirochaetes (class)	Spirochaetales	Spirochaetaceae
0	Borrelia hermsii DAH	314723	Bacteria	Spirochaetes	Spirochaetes (class)	Spirochaetales	Spirochaetaceae
0	Borrelia turicatae 91E135	314724	Bacteria	Spirochaetes	Spirochaetes (class)	Spirochaetales	Spirochaetaceae
0	Brachybacterium faecium DSM 4810	446465	Bacteria	Actinobacteria	Actinobacteria (class)	Actinomycetales	Micrococcineae
0	Brachyspira murdochi murdochii DSM 12563	526224	Bacteria	Spirochaetes	Spirochaetes (class)	Spirochaetales	Brachyspiraceae
1	Bradyrhizobium japonicum USDA 110	224911	Bacteria	Proteobacteria	Alphaproteobacteria	Rhizobiales	Bradyrhizobiaceae
1	Bradyrhizobium sp. BTAi1	288000	Bacteria	Proteobacteria	Alphaproteobacteria	Rhizobiales	Bradyrhizobiaceae
1	Bradyrhizobium sp. ORS278	114615	Bacteria	Proteobacteria	Alphaproteobacteria	Rhizobiales	Bradyrhizobiaceae
0	Brevibacterium linens BL2	321955	Bacteria	Actinobacteria	Actinobacteria (class)	Actinomycetales	Micrococcineae
0	Brucella abortus biovar 1 str. 9-941	262698	Bacteria	Proteobacteria	Alphaproteobacteria	Rhizobiales	Brucellaceae
0	Brucella abortus S19	430066	Bacteria	Proteobacteria	Alphaproteobacteria	Rhizobiales	Brucellaceae
0	Brucella canis ATCC 23365	483179	Bacteria	Proteobacteria	Alphaproteobacteria	Rhizobiales	Brucellaceae
0	Brucella melitensis 16M	224914	Bacteria	Proteobacteria	Alphaproteobacteria	Rhizobiales	Brucellaceae
0	Brucella suis 1330	204722	Bacteria	Proteobacteria	Alphaproteobacteria	Rhizobiales	Brucellaceae
0	Brucella suis ATCC 23445	470137	Bacteria	Proteobacteria	Alphaproteobacteria	Rhizobiales	Brucellaceae
0	Buchnera aphidicola str. 5A	563178	Bacteria	Proteobacteria	Gammaproteobacteria	Enterobacteriales	Enterobacteriaceae
0	Buchnera aphidicola str. APS	107806	Bacteria	Proteobacteria	Gammaproteobacteria	Enterobacteriales	Enterobacteriaceae
0	Buchnera aphidicola str. Bp	224915	Bacteria	Proteobacteria	Gammaproteobacteria	Enterobacteriales	Enterobacteriaceae
0	Buchnera aphidicola str. Cc	372461	Bacteria	Proteobacteria	Gammaproteobacteria	Enterobacteriales	Enterobacteriaceae
0	Buchnera aphidicola str. Sg	198804	Bacteria	Proteobacteria	Gammaproteobacteria	Enterobacteriales	Enterobacteriaceae
0	Buchnera aphidicola str. Tuc7	561501	Bacteria	Proteobacteria	Gammaproteobacteria	Enterobacteriales	Enterobacteriaceae
0	Burkholderia ambifaria AMMD	339670	Bacteria	Proteobacteria	Betaproteobacteria	Burkholderiales	Burkholderiaceae
0	Burkholderia cenocepacia AU 1054	331271	Bacteria	Proteobacteria	Betaproteobacteria	Burkholderiales	Burkholderiaceae
0	Burkholderia cenocepacia HI2424	331272	Bacteria	Proteobacteria	Betaproteobacteria	Burkholderiales	Burkholderiaceae
0	Burkholderia cenocepacia J2315	216591	Bacteria	Proteobacteria	Betaproteobacteria	Burkholderiales	Burkholderiaceae
0	Burkholderia cenocepacia PC184	350702	Bacteria	Proteobacteria	Betaproteobacteria	Burkholderiales	Burkholderiaceae
0	Burkholderia cepacia R18194	269483	Bacteria	Proteobacteria	Betaproteobacteria	Burkholderiales	Burkholderiaceae
0	Burkholderia dolosa AUO158	350701	Bacteria	Proteobacteria	Betaproteobacteria	Burkholderiales	Burkholderiaceae
0	Burkholderia mallei 10229	320386	Bacteria	Proteobacteria	Betaproteobacteria	Burkholderiales	Burkholderiaceae
0	Burkholderia mallei 10399	320387	Bacteria	Proteobacteria	Betaproteobacteria	Burkholderiales	Burkholderiaceae
0	Burkholderia mallei ATCC 23344	243160	Bacteria	Proteobacteria	Betaproteobacteria	Burkholderiales	Burkholderiaceae
0	Burkholderia mallei FMH	334802	Bacteria	Proteobacteria	Betaproteobacteria	Burkholderiales	Burkholderiaceae
0	Burkholderia mallei GB8 horse 4	320390	Bacteria	Proteobacteria	Betaproteobacteria	Burkholderiales	Burkholderiaceae
0	Burkholderia mallei JHU	334803	Bacteria	Proteobacteria	Betaproteobacteria	Burkholderiales	Burkholderiaceae
0	Burkholderia mallei NCTC 10247	320389	Bacteria	Proteobacteria	Betaproteobacteria	Burkholderiales	Burkholderiaceae
0	Burkholderia mallei SAVP1	320388	Bacteria	Proteobacteria	Betaproteobacteria	Burkholderiales	Burkholderiaceae
0	Burkholderia multivorans ATCC 17616	395019	Bacteria	Proteobacteria	Betaproteobacteria	Burkholderiales	Burkholderiaceae
0	Burkholderia pseudomallei 1655	331109	Bacteria	Proteobacteria	Betaproteobacteria	Burkholderiales	Burkholderiaceae
0	Burkholderia pseudomallei 1710a	320371	Bacteria	Proteobacteria	Betaproteobacteria	Burkholderiales	Burkholderiaceae
0	Burkholderia pseudomallei 1710b	320372	Bacteria	Proteobacteria	Betaproteobacteria	Burkholderiales	Burkholderiaceae
0	Burkholderia pseudomallei 668	320373	Bacteria	Proteobacteria	Betaproteobacteria	Burkholderiales	Burkholderiaceae
0	Burkholderia pseudomallei K96243	272560	Bacteria	Proteobacteria	Betaproteobacteria	Burkholderiales	Burkholderiaceae
0	Burkholderia pseudomallei Pasteur	331978	Bacteria	Proteobacteria	Betaproteobacteria	Burkholderiales	Burkholderiaceae
0	Burkholderia pseudomallei S13	320374	Bacteria	Proteobacteria	Betaproteobacteria	Burkholderiales	Burkholderiaceae
0	Burkholderia vietnamiensis strain G4	269482	Bacteria	Proteobacteria	Betaproteobacteria	Burkholderiales	Burkholderiaceae
0	Burkholderia xenovorans LB400	36873	Bacteria	Proteobacteria	Betaproteobacteria	Burkholderiales	Burkholderiaceae
1	Caldicellulosiruptor saccharolyticus DSM 8903	351627	Bacteria	Synergistetes			Syntrophomonadaceae
0	Campylobacter coli RM2228	306254	Bacteria	Proteobacteria	Epsilonproteobacteria	Campylobacterales	Campylobacteraceae
0	Campylobacter concisus 13826	360104	Bacteria	Proteobacteria	Epsilonproteobacteria	Campylobacterales	Campylobacteraceae
0	Campylobacter curvus 525.92	360105	Bacteria	Proteobacteria	Epsilonproteobacteria	Campylobacterales	Campylobacteraceae
0	Campylobacter fetus subsp. fetus 82-40	360106	Bacteria	Proteobacteria	Epsilonproteobacteria	Campylobacterales	Campylobacteraceae
0	Campylobacter hominis ATCC BAA-381	360107	Bacteria	Proteobacteria	Epsilonproteobacteria	Campylobacterales	Campylobacteraceae
0	Campylobacter jejuni RM1221	195099	Bacteria	Proteobacteria	Epsilonproteobacteria	Campylobacterales	Campylobacteraceae
0	Campylobacter jejuni subsp. doylei 269.97	360109	Bacteria	Proteobacteria	Epsilonproteobacteria	Campylobacterales	Campylobacteraceae
0	Campylobacter jejuni subsp. jejuni 260.94	360108	Bacteria	Proteobacteria	Epsilonproteobacteria	Campylobacterales	Campylobacteraceae
0	Campylobacter jejuni subsp. jejuni 81-176	354242	Bacteria	Proteobacteria	Epsilonproteobacteria	Campylobacterales	Campylobacteraceae
0	Campylobacter jejuni subsp. jejuni 84-25	360110	Bacteria	Proteobacteria	Epsilonproteobacteria	Campylobacterales	Campylobacteraceae
0	Campylobacter jejuni subsp. jejuni CF93-6	360111	Bacteria	Proteobacteria	Epsilonproteobacteria	Campylobacterales	Campylobacteraceae
0	Campylobacter jejuni subsp. jejuni HB93-13	360112	Bacteria	Proteobacteria	Epsilonproteobacteria	Campylobacterales	Campylobacteraceae
0	Campylobacter jejuni subsp. jejuni NCTC 11168	192222	Bacteria	Proteobacteria	Epsilonproteobacteria	Campylobacterales	Campylobacteraceae
0	Campylobacter lari RM2100	306263	Bacteria	Proteobacteria	Epsilonproteobacteria	Campylobacterales	Campylobacteraceae
0	Campylobacter upsaliensis RM3195	306264	Bacteria	Proteobacteria	Epsilonproteobacteria	Campylobacterales	Campylobacteraceae
1	Carboxydothermus hydrogenoformans Z-2901	246194	Bacteria	Firmicutes	Clostridia	Clostridiales	Peptococcaceae
2	Catenulispora acidiphila DSM 44928	479433	Bacteria	Actinobacteria	Actinobacteria (class)	Actinomycetales	Catenulisporineae
1	Caulobacter crescentus CB15	190650	Bacteria	Proteobacteria	Alphaproteobacteria	Caulobacterales	Caulobacteraceae
0	Caulobacter sp. K31	366602	Bacteria	Proteobacteria	Alphaproteobacteria	Caulobacterales	Caulobacteraceae
0	Cellulomonas flavigena DSM 20109	446466	Bacteria	Actinobacteria	Actinobacteria (class)	Actinomycetales	Micrococcineae
0	Cellulophaga sp. MED134	313590	Bacteria	Bacteroidetes	Flavobacteria	Flavobacteriales	Flavobacteriaceae
1	Cellvibrio japonicus Ueda107	498211	Bacteria	Proteobacteria	Gammaproteobacteria	Pseudomonadales	Pseudomonadaceae
0	Chitinophaga pinensis DSM 2588	485918	Bacteria	Bacteroidetes	Sphingobacteria	Sphingobacteriales	Chitinophagaceae
0	Chlamydia muridarum Nigg	243161	Bacteria	Chlamydiae	Chlamydiae (class)	Chlamydiales	Chlamydiaceae
0	Chlamydia trachomatis 434/Bu	471472	Bacteria	Chlamydiae	Chlamydiae (class)	Chlamydiales	Chlamydiaceae
0	Chlamydia trachomatis A/HAR-13	315277	Bacteria	Chlamydiae	Chlamydiae (class)	Chlamydiales	Chlamydiaceae
0	Chlamydia trachomatis D/UW-3/CX	272561	Bacteria	Chlamydiae	Chlamydiae (class)	Chlamydiales	Chlamydiaceae
0	Chlamydia trachomatis L2b/UCH-1/proctitis	471473	Bacteria	Chlamydiae	Chlamydiae (class)	Chlamydiales	Chlamydiaceae
0	Chlamydophila abortus S26/3	218497	Bacteria	Chlamydiae	Chlamydiae (class)	Chlamydiales	Chlamydiaceae
0	Chlamydophila caviae GPIC	227941	Bacteria	Chlamydiae	Chlamydiae (class)	Chlamydiales	Chlamydiaceae
0	Chlamydophila felis Fe/C-56	264202	Bacteria	Chlamydiae	Chlamydiae (class)	Chlamydiales	Chlamydiaceae
0	Chlamydophila pneumoniae AR39	115711	Bacteria	Chlamydiae	Chlamydiae (class)	Chlamydiales	Chlamydiaceae
0	Chlamydophila pneumoniae CWL029	115713	Bacteria	Chlamydiae	Chlamydiae (class)	Chlamydiales	Chlamydiaceae
0	Chlamydophila pneumoniae J138	138677	Bacteria	Chlamydiae	Chlamydiae (class)	Chlamydiales	Chlamydiaceae
0	Chlamydophila pneumoniae TW-183	182082	Bacteria	Chlamydiae	Chlamydiae (class)	Chlamydiales	Chlamydiaceae
0	Chlorobaculum parvum NCIB 8327	517417	Bacteria	Chlorobi	Chlorobia	Chlorobiales	Chlorobiaceae
0	Chlorobium chlorochromatii CaD3	340177	Bacteria	Chlorobi	Chlorobia	Chlorobiales	Chlorobiaceae
0	Chlorobium limicola DSM 245	290315	Bacteria	Chlorobi	Chlorobia	Chlorobiales	Chlorobiaceae
0	Chlorobium phaeobacteroides BS1	331678	Bacteria	Chlorobi	Chlorobia	Chlorobiales	Chlorobiaceae
0	Chlorobium phaeobacteroides DSM 266	290317	Bacteria	Chlorobi	Chlorobia	Chlorobiales	Chlorobiaceae
0	Chlorobium tepidum TLS	194439	Bacteria	Chlorobi	Chlorobia	Chlorobiales	Chlorobiaceae
0	Chloroflexus aggregans DSM 9485	326427	Bacteria	Chloroflexi	Chloroflexi (class)	Chloroflexales	Chloroflexaceae
0	Chloroflexus aurantiacus J-10-fl	324602	Bacteria	Chloroflexi	Chloroflexi (class)	Chloroflexales	Chloroflexaceae
0	Chloroherpeton thalassium ATCC 35110	517418	Bacteria	Chlorobi	Chlorobia	Chlorobiales	Chlorobiaceae
1	Chromobacterium violaceum ATCC 12472	243365	Bacteria	Proteobacteria	Betaproteobacteria	Neisseriales	Neisseriaceae
1	Chromohalobacter salexigens DSM 3043	290398	Bacteria	Proteobacteria	Gammaproteobacteria	Oceanospirillales	Halomonadaceae
1	Citrobacter koseri ATCC BAA-895	290338	Bacteria	Proteobacteria	Gammaproteobacteria	Enterobacteriales	Enterobacteriaceae
0	Clavibacter michiganensis subsp. michiganensis NCPPB 382	443906	Bacteria	Actinobacteria	Actinobacteria (class)	Actinomycetales	Micrococcineae
0	Clostridium acetobutylicum ATCC 824	272562	Bacteria	Firmicutes	Clostridia	Clostridiales	Clostridiaceae
0	Clostridium beijerincki beijerinckii NCIMB 8052	290402	Bacteria	Firmicutes	Clostridia	Clostridiales	Clostridiaceae
1	Clostridium botulinum A str. ATCC 19397	441770	Bacteria	Firmicutes	Clostridia	Clostridiales	Clostridiaceae
1	Clostridium botulinum A str. ATCC 3502	413999	Bacteria	Firmicutes	Clostridia	Clostridiales	Clostridiaceae
1	Clostridium botulinum A str. Hall	441771	Bacteria	Firmicutes	Clostridia	Clostridiales	Clostridiaceae
0	Clostridium botulinum E3 str. Alaska E43	508767	Bacteria	Firmicutes	Clostridia	Clostridiales	Clostridiaceae
0	Clostridium cellulolyticum H10	394503	Bacteria	Firmicutes	Clostridia	Clostridiales	Clostridiaceae
1	Clostridium difficile 630	1496	Bacteria	Firmicutes	Clostridia	Clostridiales	Clostridiaceae
1	Clostridium kluyveri DSM 555	431943	Bacteria	Firmicutes	Clostridia	Clostridiales	Clostridiaceae
0	Clostridium novyi NT	386415	Bacteria	Firmicutes	Clostridia	Clostridiales	Clostridiaceae
0	Clostridium perfringens ATCC 13124	195103	Bacteria	Firmicutes	Clostridia	Clostridiales	Clostridiaceae
0	Clostridium perfringens SM101	289380	Bacteria	Firmicutes	Clostridia	Clostridiales	Clostridiaceae
0	Clostridium perfringens str. 13	195102	Bacteria	Firmicutes	Clostridia	Clostridiales	Clostridiaceae
0	Clostridium phytofermentans ISDg	357809	Bacteria	Firmicutes	Clostridia	Clostridiales	Clostridiaceae
0	Clostridium tetani E88	212717	Bacteria	Firmicutes	Clostridia	Clostridiales	Clostridiaceae
0	Clostridium thermocellum ATCC 27405	203119	Bacteria	Firmicutes	Clostridia	Clostridiales	Clostridiaceae
1	Colwellia psychrerythraea 34H	167879	Bacteria	Proteobacteria	Gammaproteobacteria	Alteromonadales	Colwelliaceae
0	Conexibacter woesei DSM 14684	469383	Bacteria	Actinobacteria	Actinobacteria (class)	Rubrobacterales	Rubrobacterineae
0	Coprothermobacter proteolyticus DSM 5265	309798	Bacteria	Firmicutes	Clostridia	Thermoanaerobacterales	Thermodesulfobiaceae
0	Corynebacterium diphtheriae NCTC 13129	257309	Bacteria	Actinobacteria	Actinobacteria (class)	Actinomycetales	Corynebacterineae
0	Corynebacterium efficiens YS-314	196164	Bacteria	Actinobacteria	Actinobacteria (class)	Actinomycetales	Corynebacterineae
0	Corynebacterium glutamicum ATCC 13032	196627	Bacteria	Actinobacteria	Actinobacteria (class)	Actinomycetales	Corynebacterineae
0	Corynebacterium jeikeium K411	306537	Bacteria	Actinobacteria	Actinobacteria (class)	Actinomycetales	Corynebacterineae
0	Corynebacterium urealyticum DSM 7109	504474	Bacteria	Actinobacteria	Actinobacteria (class)	Actinomycetales	Corynebacterineae
0	Coxiella burnetii CbuG_Q212	434923	Bacteria	Proteobacteria	Gammaproteobacteria	Legionellales	Coxiellaceae
0	Coxiella burnetii CbuK_Q154	434924	Bacteria	Proteobacteria	Gammaproteobacteria	Legionellales	Coxiellaceae
0	Coxiella burnetii Dugway 5J108-111	434922	Bacteria	Proteobacteria	Gammaproteobacteria	Legionellales	Coxiellaceae
0	Coxiella burnetii RSA 493	227377	Bacteria	Proteobacteria	Gammaproteobacteria	Legionellales	Coxiellaceae
0	Croceibacter atlanticus HTCC2559	216432	Bacteria	Bacteroidetes	Flavobacteria	Flavobacteriales	Flavobacteriaceae
0	Cryptobacterium curtum DSM 15641	469378	Bacteria	Actinobacteria	Actinobacteria (class)	Coriobacteriales	Coriobacterineae
0	Cupriavidus metallidurans CH34	266264	Bacteria	Proteobacteria	Betaproteobacteria	Burkholderiales	Burkholderiaceae
0	Cyanothece sp CCY 0110	391612	Bacteria	Cyanobacteria		Chroococcales	Cyanothece
0	Cyanothece sp PCC 7424	65393	Bacteria	Cyanobacteria		Chroococcales	Cyanothece
0	Cyanothece sp PCC 7425	395961	Bacteria	Cyanobacteria		Chroococcales	Cyanothece
0	Cyanothece sp PCC 8801	41431	Bacteria	Cyanobacteria		Chroococcales	Cyanothece
0	Cyanothece sp PCC 8802	395962	Bacteria	Cyanobacteria		Chroococcales	Cyanothece
0	Cyanothece sp. ATCC 51142	43989	Bacteria	Cyanobacteria		Chroococcales	Cyanothece
0	Cytophaga hutchinsonii ATCC 33406	269798	Bacteria	Bacteroidetes	Sphingobacteria	Sphingobacteriales	Flexibacteraceae
0	Dechloromonas aromatica RCB	159087	Bacteria	Proteobacteria	Betaproteobacteria	Rhodocyclales	Rhodocyclaceae
1	Dehalococcoides ethenogenes 195	243164	Bacteria	Chloroflexi	Dehalococcoidetes	Dehalococcoides	Dehalococcoides ethenogenes
1	Dehalococcoides sp. BAV1	216389	Bacteria	Chloroflexi	Dehalococcoidetes	Dehalococcoides	Dehalococcoides sp. BAV1
1	Dehalococcoides sp. CBDB1	255470	Bacteria	Chloroflexi	Dehalococcoidetes	Dehalococcoides	Dehalococcoides sp. CBDB1
0	Deinococcus geothermalis DSM11300	68909	Bacteria	Deinococcus-Thermus	Deinococci	Deinococcales	Deinococcaceae
0	Deinococcus radiodurans R1	243230	Bacteria	Deinococcus-Thermus	Deinococci	Deinococcales	Deinococcaceae
1	Delftia acidovorans SPH-1	398578	Bacteria	Proteobacteria	Betaproteobacteria	Burkholderiales	Comamonadaceae
0	Denitrovibrio acetiphilus DSM 12809	522772	Bacteria	Deferribacteres	Deferribacteres (class)	Deferribacterales	Deferribacteraceae
2	Desulfatibacillum alkenivorans AK-01	439235	Bacteria	Proteobacteria	Deltaproteobacteria	Desulfobacterales	Desulfobacteraceae
4	Desulfitobacterium hafniense DCB-2	272564	Bacteria	Firmicutes	Clostridia	Clostridiales	Peptococcaceae
3	Desulfitobacterium sp. Y51	138119	Bacteria	Firmicutes	Clostridia	Clostridiales	Peptococcaceae
1	Desulfococcus oleovorans Hxd3	96561	Bacteria	Proteobacteria	Deltaproteobacteria	Desulfobacterales	Desulfobacteraceae
2	Desulfohalobium retbaense DSM 5692	485915	Bacteria	Proteobacteria	Deltaproteobacteria	Desulfovibrionales	Desulfohalobiaceae
2	Desulfomicrobium baculatum DSM 4028	525897	Bacteria	Proteobacteria	Deltaproteobacteria	Desulfovibrionales	Desulfomicrobiaceae
1	Desulforudis audaxviator MP104C	477974	Bacteria	Firmicutes	Clostridia	Clostridiales	Peptococcaceae
2	Desulfotalea psychrophila LSv54	177439	Bacteria	Proteobacteria	Deltaproteobacteria	Desulfobacterales	Desulfobulbaceae
2	Desulfotomaculum acetoxidans DSM 771	485916	Bacteria	Firmicutes	Clostridia	Clostridiales	Peptococcaceae
0	Desulfotomaculum reducens MI-1	349161	Bacteria	Firmicutes	Clostridia	Clostridiales	Peptococcaceae
2	Desulfovibrio desulfuricans G20	207559	Bacteria	Proteobacteria	Deltaproteobacteria	Desulfovibrionales	Desulfovibrionaceae
0	Desulfovibrio desulfuricans subsp. desulfuricans str. ATCC 27774	525146	Bacteria	Proteobacteria	Deltaproteobacteria	Desulfovibrionales	Desulfovibrionaceae
1	Desulfovibrio vulgaris str. &#39;Miyazaki F&#39;	883	Bacteria	Proteobacteria	Deltaproteobacteria	Desulfovibrionales	Desulfovibrionaceae
1	Desulfovibrio vulgaris subsp. vulgaris DP4	391774	Bacteria	Proteobacteria	Deltaproteobacteria	Desulfovibrionales	Desulfovibrionaceae
1	Desulfovibrio vulgaris subsp. vulgaris str. Hildenborough	882	Bacteria	Proteobacteria	Deltaproteobacteria	Desulfovibrionales	Desulfovibrionaceae
0	Desulfuromonas acetoxidans	891	Bacteria	Proteobacteria	Deltaproteobacteria	Desulfuromonadales	Desulfuromonadaceae
1	Dethiosulfovibrio peptidovorans DSM 11002	469381	Bacteria	Synergistetes	[Clostridiales] Family XV. Incertae Sedis	Dethiosulfovibrio	Dethiosulfovibrio peptidovorans
0	Dichelobacter nodosus VCS1703A	246195	Bacteria	Proteobacteria	Gammaproteobacteria	Cardiobacteriales	Cardiobacteriaceae
1	Dictyoglomus thermophilum H-6-12	309799	Bacteria	Dictyoglomi	Dictyoglomia	Dictyoglomales	Dictyoglomaceae
1	Dictyoglomus turgidum DSM 6724	515635	Bacteria	Dictyoglomi	Dictyoglomia	Dictyoglomales	Dictyoglomaceae
0	Dinoroseobacter shibae DFL 12	398580	Bacteria	Proteobacteria	Alphaproteobacteria	Rhodobacterales	Rhodobacteraceae
0	Dyadobacter fermentans DSM 18053	471854	Bacteria	Bacteroidetes	Sphingobacteria	Sphingobacteriales	Flexibacteraceae
0	Eggerthella lenta DSM 2243	479437	Bacteria	Actinobacteria	Actinobacteria (class)	Coriobacteriales	Coriobacterineae
0	Ehrlichia canis str. Jake	269484	Bacteria	Proteobacteria	Alphaproteobacteria	Rickettsiales	Anaplasmataceae
0	Ehrlichia chaffeensis str. Arkansas	205920	Bacteria	Proteobacteria	Alphaproteobacteria	Rickettsiales	Anaplasmataceae
0	Ehrlichia ruminantium str. Gardel	302409	Bacteria	Proteobacteria	Alphaproteobacteria	Rickettsiales	Anaplasmataceae
0	Ehrlichia ruminantium str. Welgevonden	254945	Bacteria	Proteobacteria	Alphaproteobacteria	Rickettsiales	Anaplasmataceae
0	Elusimicrobium minutum Pei191	445932	Bacteria	unclassified Bacteria	candidate division TG1
1	Enterobacter sp. 638	399742	Bacteria	Proteobacteria	Gammaproteobacteria	Enterobacteriales	Enterobacteriaceae
0	Enterococcus faecalis V583	226185	Bacteria	Firmicutes	Bacilli	Lactobacillales	Enterococcaceae
1	Erwinia carotovora subsp. atroseptica SCRI1043	218491	Bacteria	Proteobacteria	Gammaproteobacteria	Enterobacteriales	Enterobacteriaceae
0	Erythrobacter litoralis HTCC2594	314225	Bacteria	Proteobacteria	Alphaproteobacteria	Sphingomonadales	Erythrobacteraceae
0	Erythrobacter sp. NAP1	237727	Bacteria	Proteobacteria	Alphaproteobacteria	Sphingomonadales	Erythrobacteraceae
1	Escherichia coli 042	216592	Bacteria	Proteobacteria	Gammaproteobacteria	Enterobacteriales	Enterobacteriaceae
1	Escherichia coli 536	362663	Bacteria	Proteobacteria	Gammaproteobacteria	Enterobacteriales	Enterobacteriaceae
1	Escherichia coli 53638	344610	Bacteria	Proteobacteria	Gammaproteobacteria	Enterobacteriales	Enterobacteriaceae
0	Escherichia coli APEC O1	405955	Bacteria	Proteobacteria	Gammaproteobacteria	Enterobacteriales	Enterobacteriaceae
1	Escherichia coli ATCC 8739	481805	Bacteria	Proteobacteria	Gammaproteobacteria	Enterobacteriales	Enterobacteriaceae
1	Escherichia coli B171	344601	Bacteria	Proteobacteria	Gammaproteobacteria	Enterobacteriales	Enterobacteriaceae
1	Escherichia coli B7A	340184	Bacteria	Proteobacteria	Gammaproteobacteria	Enterobacteriales	Enterobacteriaceae
1	Escherichia coli CFT073	199310	Bacteria	Proteobacteria	Gammaproteobacteria	Enterobacteriales	Enterobacteriaceae
1	Escherichia coli E110019	340186	Bacteria	Proteobacteria	Gammaproteobacteria	Enterobacteriales	Enterobacteriaceae
1	Escherichia coli E22	340185	Bacteria	Proteobacteria	Gammaproteobacteria	Enterobacteriales	Enterobacteriaceae
1	Escherichia coli E2348/69	216593	Bacteria	Proteobacteria	Gammaproteobacteria	Enterobacteriales	Enterobacteriaceae
1	Escherichia coli E24377A	331111	Bacteria	Proteobacteria	Gammaproteobacteria	Enterobacteriales	Enterobacteriaceae
1	Escherichia coli F11	340197	Bacteria	Proteobacteria	Gammaproteobacteria	Enterobacteriales	Enterobacteriaceae
1	Escherichia coli HS	331112	Bacteria	Proteobacteria	Gammaproteobacteria	Enterobacteriales	Enterobacteriaceae
1	Escherichia coli IAI1	585034	Bacteria	Proteobacteria	Gammaproteobacteria	Enterobacteriales	Enterobacteriaceae
1	Escherichia coli IAI39	585057	Bacteria	Proteobacteria	Gammaproteobacteria	Enterobacteriales	Enterobacteriaceae
1	Escherichia coli K12	83333	Bacteria	Proteobacteria	Gammaproteobacteria	Enterobacteriales	Enterobacteriaceae
1	Escherichia coli O157:H7	83334	Bacteria	Proteobacteria	Gammaproteobacteria	Enterobacteriales	Enterobacteriaceae
1	Escherichia coli O157:H7 EDL933	155864	Bacteria	Proteobacteria	Gammaproteobacteria	Enterobacteriales	Enterobacteriaceae
1	Escherichia coli str. K-12 substr. DH10B	316385	Bacteria	Proteobacteria	Gammaproteobacteria	Enterobacteriales	Enterobacteriaceae
1	Escherichia coli str. K-12 substr. MG1655	511145	Bacteria	Proteobacteria	Gammaproteobacteria	Enterobacteriales	Enterobacteriaceae
1	Escherichia coli UTI89	364106	Bacteria	Proteobacteria	Gammaproteobacteria	Enterobacteriales	Enterobacteriaceae
1	Escherichia coli W3110	316407	Bacteria	Proteobacteria	Gammaproteobacteria	Enterobacteriales	Enterobacteriaceae
1	Eubacterium rectale ATCC 33656	515619	Bacteria	Firmicutes	Clostridia	Clostridiales	Eubacteriaceae
0	Exiguobacterium sibiricum 255-15	262543	Bacteria	Firmicutes	Bacilli	Bacillales	Bacillaceae
0	Fervidobacterium nodosum Rt17-B1	381764	Bacteria	Thermotogae	Thermotogae (class)	Thermotogales	Thermotogaceae
0	Flavobacteria sp. BBFL7	156586	Bacteria	Bacteroidetes	Flavobacteria	unclassified Flavobacteria	Flavobacteria sp. BBFL7
0	Flavobacteriales bacterium HTCC2170	313603	Bacteria	Bacteroidetes	Flavobacteria	Flavobacteriales	unclassified Flavobacteriales
0	Flavobacterium johnsonia johnsoniae UW101	376686	Bacteria	Bacteroidetes	Flavobacteria	Flavobacteriales	Flavobacteriaceae
0	Flavobacterium psychrophilum JIP02/86	402612	Bacteria	Bacteroidetes	Flavobacteria	Flavobacteriales	Flavobacteriaceae
0	Flavobacterium sp. MED217	313593	Bacteria	Bacteroidetes	Flavobacteria	Flavobacteriales	Flavobacteriaceae
0	Francisella philomiragia subsp. philomiragia ATCC 25017	484022	Bacteria	Proteobacteria	Gammaproteobacteria	Thiotrichales	Francisellaceae
0	Francisella tularensis subsp. holarctica FTA	458234	Bacteria	Proteobacteria	Gammaproteobacteria	Thiotrichales	Francisellaceae
0	Francisella tularensis subsp. holarctica LVS	119857	Bacteria	Proteobacteria	Gammaproteobacteria	Thiotrichales	Francisellaceae
0	Francisella tularensis subsp. holarctica OSU18	393011	Bacteria	Proteobacteria	Gammaproteobacteria	Thiotrichales	Francisellaceae
0	Francisella tularensis subsp. mediasiatica FSC147	441952	Bacteria	Proteobacteria	Gammaproteobacteria	Thiotrichales	Francisellaceae
0	Francisella tularensis subsp. novicida U112	401614	Bacteria	Proteobacteria	Gammaproteobacteria	Thiotrichales	Francisellaceae
0	Francisella tularensis subsp. tularensis FSC198	393115	Bacteria	Proteobacteria	Gammaproteobacteria	Thiotrichales	Francisellaceae
0	Francisella tularensis subsp. tularensis Schu 4	177416	Bacteria	Proteobacteria	Gammaproteobacteria	Thiotrichales	Francisellaceae
0	Francisella tularensis subsp. tularensis WY96-3418	418136	Bacteria	Proteobacteria	Gammaproteobacteria	Thiotrichales	Francisellaceae
0	Frankia alni ACN14a	326424	Bacteria	Actinobacteria	Actinobacteria (class)	Actinomycetales	Frankineae
0	Frankia sp. Ccl3	106370	Bacteria	Actinobacteria	Actinobacteria (class)	Actinomycetales	Frankineae
0	Frankia sp. EAN1pec	298653	Bacteria	Actinobacteria	Actinobacteria (class)	Actinomycetales	Frankineae
0	Fusobacterium nucleatum subsp. nucleatum ATCC 25586	190304	Bacteria	Fusobacteria	Fusobacteria (class)	Fusobacteriales	Fusobacteriaceae
0	gamma proteobacterium KT 71	314285	Bacteria	Proteobacteria	Gammaproteobacteria	unclassified Gammaproteobacteria	Congregibacter
0	Geobacillus kaustophilus HTA426	235909	Bacteria	Firmicutes	Bacilli	Bacillales	Bacillaceae
0	Geobacillus thermodenitrificans NG80-2	420246	Bacteria	Firmicutes	Bacilli	Bacillales	Bacillaceae
0	Geobacter bemidjiensis Bem	404380	Bacteria	Proteobacteria	Deltaproteobacteria	Desulfuromonadales	Geobacteraceae
0	Geobacter metallireducens GS-15	269799	Bacteria	Proteobacteria	Deltaproteobacteria	Desulfuromonadales	Geobacteraceae
1	Geobacter sulfurreducens PCA	243231	Bacteria	Proteobacteria	Deltaproteobacteria	Desulfuromonadales	Geobacteraceae
0	Geobacter uraniireducens Rf4	351605	Bacteria	Proteobacteria	Deltaproteobacteria	Desulfuromonadales	Geobacteraceae
0	Geodermatophilus obscurus DSM 43160	526225	Bacteria	Actinobacteria	Actinobacteria (class)	Actinomycetales	Frankineae
0	Gloeobacter violaceus PCC 7421	251221	Bacteria	Cyanobacteria		Gloeobacteria	Gloeobacterales
0	Gluconobacter oxydans 621H	290633	Bacteria	Proteobacteria	Alphaproteobacteria	Rhodospirillales	Acetobacteraceae
0	Gordonia bronchialis DSM 43247	526226	Bacteria	Actinobacteria	Actinobacteria (class)	Actinomycetales	Corynebacterineae
0	Gramella forsetii KT0803	411154	Bacteria	Bacteroidetes	Flavobacteria	Flavobacteriales	Flavobacteriaceae
1	Granulibacter bethesdensis CGDNIH1	391165	Bacteria	Proteobacteria	Alphaproteobacteria	Rhodospirillales	Acetobacteraceae
1	Haemophilus ducreyi 35000HP	233412	Bacteria	Proteobacteria	Gammaproteobacteria	Pasteurellales	Pasteurellaceae
1	Haemophilus influenzae 86-028NP	281310	Bacteria	Proteobacteria	Gammaproteobacteria	Pasteurellales	Pasteurellaceae
1	Haemophilus influenzae PittEE	374930	Bacteria	Proteobacteria	Gammaproteobacteria	Pasteurellales	Pasteurellaceae
1	Haemophilus influenzae PittGG	374931	Bacteria	Proteobacteria	Gammaproteobacteria	Pasteurellales	Pasteurellaceae
1	Haemophilus influenzae R2846	262727	Bacteria	Proteobacteria	Gammaproteobacteria	Pasteurellales	Pasteurellaceae
1	Haemophilus influenzae R2866	262728	Bacteria	Proteobacteria	Gammaproteobacteria	Pasteurellales	Pasteurellaceae
1	Haemophilus influenzae Rd KW20	71421	Bacteria	Proteobacteria	Gammaproteobacteria	Pasteurellales	Pasteurellaceae
1	Haemophilus parasuis SH0165	557723	Bacteria	Proteobacteria	Gammaproteobacteria	Pasteurellales	Pasteurellaceae
1	Haemophilus somnus 129PT	205914	Bacteria	Proteobacteria	Gammaproteobacteria	Pasteurellales	Pasteurellaceae
2	Haemophilus somnus 2336	228400	Bacteria	Proteobacteria	Gammaproteobacteria	Pasteurellales	Pasteurellaceae
1	Hahella chejuensis KCTC 2396	349521	Bacteria	Proteobacteria	Gammaproteobacteria	Oceanospirillales	Hahellaceae
0	Haliangium ochraceum DSM 14365	502025	Bacteria	Proteobacteria	Deltaproteobacteria	Myxococcales	Nannocystineae
1	Halorhodospira halophila SL1	349124	Bacteria	Proteobacteria	Gammaproteobacteria	Chromatiales	Ectothiorhodospiraceae
0	Halothermothrix orenii H 168	373903	Bacteria	Firmicutes	Clostridia	Halanaerobiales	Halanaerobiaceae
0	Helicobacter acinonychis str. Sheeba	382638	Bacteria	Proteobacteria	Epsilonproteobacteria	Campylobacterales	Helicobacteraceae
0	Helicobacter hepaticus ATCC 51449	235279	Bacteria	Proteobacteria	Epsilonproteobacteria	Campylobacterales	Helicobacteraceae
0	Helicobacter mustelae 43772	217	Bacteria	Proteobacteria	Epsilonproteobacteria	Campylobacterales	Helicobacteraceae
0	Helicobacter pylori 26695	85962	Bacteria	Proteobacteria	Epsilonproteobacteria	Campylobacterales	Helicobacteraceae
0	Helicobacter pylori G27	563041	Bacteria	Proteobacteria	Epsilonproteobacteria	Campylobacterales	Helicobacteraceae
0	Helicobacter pylori J99	85963	Bacteria	Proteobacteria	Epsilonproteobacteria	Campylobacterales	Helicobacteraceae
0	Helicobacter pylori P12	570508	Bacteria	Proteobacteria	Epsilonproteobacteria	Campylobacterales	Helicobacteraceae
0	Helicobacter pylori Shi470	512562	Bacteria	Proteobacteria	Epsilonproteobacteria	Campylobacterales	Helicobacteraceae
0	Heliobacterium modesticaldum Ice1	498761	Bacteria	Firmicutes	Clostridia	Clostridiales	Heliobacteriaceae
0	Herminiimonas arsenicoxydans	204773	Bacteria	Proteobacteria	Betaproteobacteria	Burkholderiales	Oxalobacteraceae
0	Herpetosiphon aurantiacus ATCC 23779	316274	Bacteria	Chloroflexi	Chloroflexi (class)	Herpetosiphonales	Herpetosiphonaceae
0	Hydrogenobaculum sp. Y04AAS1	380749	Bacteria	Aquificae	Aquificae (class)	Aquificales	Aquificaceae
1	Hyphomonas neptunium ATCC 15444	228405	Bacteria	Proteobacteria	Alphaproteobacteria	Rhodobacterales	Hyphomonadaceae
1	Idiomarina baltica OS145	314276	Bacteria	Proteobacteria	Gammaproteobacteria	Alteromonadales	Idiomarinaceae
1	Idiomarina loihiensis L2TR	283942	Bacteria	Proteobacteria	Gammaproteobacteria	Alteromonadales	Idiomarinaceae
0	Janibacter sp. HTCC2649	313589	Bacteria	Actinobacteria	Actinobacteria (class)	Actinomycetales	Micrococcineae
0	Janthinobacterium sp. Marseille	375286	Bacteria	Proteobacteria	Betaproteobacteria	Burkholderiales	Oxalobacteraceae
0	Jonesia denitrificans DSM 20603	471856	Bacteria	Actinobacteria	Actinobacteria (class)	Actinomycetales	Micrococcineae
0	Kangiella koreensis DSM 16069	523791	Bacteria	Proteobacteria	Gammaproteobacteria	unclassified Gammaproteobacteria	Kangiella
0	Kineococcus radiotolerans SRS30216	266940	Bacteria	Actinobacteria	Actinobacteria (class)	Actinomycetales	Frankineae
1	Klebsiella pneumoniae MGH 78578	272620	Bacteria	Proteobacteria	Gammaproteobacteria	Enterobacteriales	Enterobacteriaceae
0	Kocuria rhizophila DC2201	378753	Bacteria	Actinobacteria	Actinobacteria (class)	Actinomycetales	Micrococcineae
0	Kribbella flavida DSM 17836	479435	Bacteria	Actinobacteria	Actinobacteria (class)	Actinomycetales	Propionibacterineae
0	Kytococcus sedentarius DSM 20547	478801	Bacteria	Actinobacteria	Actinobacteria (class)	Actinomycetales	Micrococcineae
0	Lactobacillus acidophilus NCFM	272621	Bacteria	Firmicutes	Bacilli	Lactobacillales	Lactobacillaceae
0	Lactobacillus brevis ATCC 367	387344	Bacteria	Firmicutes	Bacilli	Lactobacillales	Lactobacillaceae
0	Lactobacillus casei ATCC 334	321967	Bacteria	Firmicutes	Bacilli	Lactobacillales	Lactobacillaceae
0	Lactobacillus casei BL23	543734	Bacteria	Firmicutes	Bacilli	Lactobacillales	Lactobacillaceae
0	Lactobacillus delbrueckii subsp. bulgaricus ATCC 11842	390333	Bacteria	Firmicutes	Bacilli	Lactobacillales	Lactobacillaceae
0	Lactobacillus delbrueckii subsp. bulgaricus ATCC BAA-365	321956	Bacteria	Firmicutes	Bacilli	Lactobacillales	Lactobacillaceae
0	Lactobacillus fermentum IFO 3956	334390	Bacteria	Firmicutes	Bacilli	Lactobacillales	Lactobacillaceae
0	Lactobacillus gasseri ATCC 33323	324831	Bacteria	Firmicutes	Bacilli	Lactobacillales	Lactobacillaceae
0	Lactobacillus helveticus DPC 4571	405566	Bacteria	Firmicutes	Bacilli	Lactobacillales	Lactobacillaceae
0	Lactobacillus johnsonii NCC 533	257314	Bacteria	Firmicutes	Bacilli	Lactobacillales	Lactobacillaceae
0	Lactobacillus plantarum WCFS1	220668	Bacteria	Firmicutes	Bacilli	Lactobacillales	Lactobacillaceae
0	Lactobacillus reuteri F275	299033	Bacteria	Firmicutes	Bacilli	Lactobacillales	Lactobacillaceae
0	Lactobacillus reuteri JCM 1112	557433	Bacteria	Firmicutes	Bacilli	Lactobacillales	Lactobacillaceae
0	Lactococcus lactis subsp. cremoris MG1363	416870	Bacteria	Firmicutes	Lactobacillales	Streptococcaceae	Lactococcus.
0	Lactococcus lactis subsp. cremoris SK11	272622	Bacteria	Firmicutes	Bacilli	Lactobacillales	Streptococcaceae
0	Lactococcus lactis subsp. lactis Il1403	272623	Bacteria	Firmicutes	Bacilli	Lactobacillales	Streptococcaceae
0	Lawsonia intracellularis PHE/MN1-00	363253	Bacteria	Proteobacteria	Deltaproteobacteria	Desulfovibrionales	Desulfovibrionaceae
0	Legionella pneumophila str. Corby	400673	Bacteria	Proteobacteria	Gammaproteobacteria	Legionellales	Legionellaceae
0	Legionella pneumophila str. Lens	297245	Bacteria	Proteobacteria	Gammaproteobacteria	Legionellales	Legionellaceae
0	Legionella pneumophila str. Paris	297246	Bacteria	Proteobacteria	Gammaproteobacteria	Legionellales	Legionellaceae
0	Legionella pneumophila subsp. pneumophila str. Philadelphia 1	272624	Bacteria	Proteobacteria	Gammaproteobacteria	Legionellales	Legionellaceae
0	Leifsonia xyli subsp. xyli str. CTCB07	281090	Bacteria	Actinobacteria	Actinobacteria (class)	Actinomycetales	Micrococcineae
0	Leptospira interrogans serovar Copenhageni str. Fiocruz L1-130	267671	Bacteria	Spirochaetes	Spirochaetes (class)	Spirochaetales	Leptospiraceae
0	Leptospira interrogans serovar Lai str. 56601	189518	Bacteria	Spirochaetes	Spirochaetes (class)	Spirochaetales	Leptospiraceae
0	Leptothrix cholodni SP-6	395495	Bacteria	Proteobacteria	Betaproteobacteria	Burkholderiales	unclassified Burkholderiales
0	Leptotrichia buccalis DSM 1135	523794	Bacteria	Fusobacteria	Fusobacteria (class)	Fusobacteriales	Fusobacteriaceae
0	Leuconostoc mesenteroides subsp. mesenteroides ATCC 8293	203120	Bacteria	Firmicutes	Bacilli	Lactobacillales	Leuconostocaceae
0	Listeria innocua Clip11262	272626	Bacteria	Firmicutes	Bacilli	Bacillales	Listeriaceae
0	Listeria monocytogenes 10403S	393133	Bacteria	Firmicutes	Bacilli	Bacillales	Listeriaceae
0	Listeria monocytogenes Aureli 1997	401650	Bacteria	Firmicutes	Bacilli	Bacillales	Listeriaceae
0	Listeria monocytogenes EGD-e	169963	Bacteria	Firmicutes	Bacilli	Bacillales	Listeriaceae
0	Listeria monocytogenes F6900	393128	Bacteria	Firmicutes	Bacilli	Bacillales	Listeriaceae
0	Listeria monocytogenes FSL J1-194	393117	Bacteria	Firmicutes	Bacilli	Bacillales	Listeriaceae
0	Listeria monocytogenes FSL J2-071	393121	Bacteria	Firmicutes	Bacilli	Bacillales	Listeriaceae
0	Listeria monocytogenes FSL N1-017	393123	Bacteria	Firmicutes	Bacilli	Bacillales	Listeriaceae
0	Listeria monocytogenes FSL N3-165	393124	Bacteria	Firmicutes	Bacilli	Bacillales	Listeriaceae
0	Listeria monocytogenes FSL R2-503	393125	Bacteria	Firmicutes	Bacilli	Bacillales	Listeriaceae
0	Listeria monocytogenes HCC23	552536	Bacteria	Firmicutes	Bacilli	Bacillales	Listeriaceae
0	Listeria monocytogenes J0161	393130	Bacteria	Firmicutes	Bacilli	Bacillales	Listeriaceae
0	Listeria monocytogenes J2818	393131	Bacteria	Firmicutes	Bacilli	Bacillales	Listeriaceae
0	Listeria monocytogenes str. 1/2a F6854	267409	Bacteria	Firmicutes	Bacilli	Bacillales	Listeriaceae
0	Listeria monocytogenes str. 4b F2365	265669	Bacteria	Firmicutes	Bacilli	Bacillales	Listeriaceae
0	Listeria monocytogenes str. 4b H7858	267410	Bacteria	Firmicutes	Bacilli	Bacillales	Listeriaceae
0	Listeria welshimeri serovar 6b str. SLCC5334	386043	Bacteria	Firmicutes	Bacilli	Bacillales	Listeriaceae
0	Loktanella vestfoldensis SKA53	314232	Bacteria	Proteobacteria	Alphaproteobacteria	Rhodobacterales	Rhodobacteraceae
0	Magnetococcus sp. MC-1	156889	Bacteria	Proteobacteria	unclassified Proteobacteria	Magnetococcus	Magnetococcus sp. MC-1
0	Magnetospirillum gryphiswaldense MSR-1	431944	Bacteria	Proteobacteria	Alphaproteobacteria	Rhodospirillales	Rhodospirillaceae
0	Magnetospirillum magneticum AMB-1	342108	Bacteria	Proteobacteria	Alphaproteobacteria	Rhodospirillales	Rhodospirillaceae
1	Mannheimia succiniciproducens MBEL55E	221988	Bacteria	Proteobacteria	Gammaproteobacteria	Pasteurellales	Pasteurellaceae
0	Maricaulis maris MCS10	394221	Bacteria	Proteobacteria	Alphaproteobacteria	Rhodobacterales	Hyphomonadaceae
0	marine actinobacterium PHSC20C1	312284	Bacteria	Actinobacteria	Actinobacteria (class)	unclassified Actinobacteria	unclassified Actinobacteria (miscellaneous)
1	Marinobacter hydrocarbonoclasticus aquaeolei VT8	351348	Bacteria	Proteobacteria	Gammaproteobacteria	Alteromonadales	Alteromonadaceae
0	Marinomonas sp. MWYL1	400668	Bacteria	Proteobacteria	Gammaproteobacteria	Oceanospirillales	Oceanospirillaceae
0	Meiothermus ruber DSM 1279	504728	Bacteria	Deinococcus-Thermus	Deinococci	Thermales	Thermaceae
1	Meiothermus silvanus DSM 9946	526227	Bacteria	Deinococcus-Thermus	Deinococci	Thermales	Thermaceae
0	Mesoplasma florum L1	265311	Bacteria	Firmicutes	Mollicutes	Entomoplasmatales	Entomoplasmataceae
1	Mesorhizobium loti MAFF303099	266835	Bacteria	Proteobacteria	Alphaproteobacteria	Rhizobiales	Phyllobacteriaceae
0	Mesorhizobium sp. BNC1	266779	Bacteria	Proteobacteria	Alphaproteobacteria	Rhizobiales	Phyllobacteriaceae
0	Methylacidiphilum infernorum V4	481448	Bacteria	Verrucomicrobia	unclassified Verrucomicrobia	Methylacidiphilum	Methylacidiphilum infernorum
0	Methylibium petroleiphilum PM1	420662	Bacteria	Proteobacteria	Betaproteobacteria	Burkholderiales	Methylibium.
0	Methylobacillus flagellatus KT	265072	Bacteria	Proteobacteria	Betaproteobacteria	Methylophilales	Methylophilaceae
1	Methylobacterium extorquens PA1	419610	Bacteria	Proteobacteria	Alphaproteobacteria	Rhizobiales	Methylobacteriaceae
1	Methylobacterium sp. 4-46	426117	Bacteria	Proteobacteria	Alphaproteobacteria	Rhizobiales	Methylobacteriaceae
0	Methylocella silvestris BL2	395965	Bacteria	Proteobacteria	Alphaproteobacteria	Rhizobiales	Beijerinckiaceae
0	Methylococcus capsulatus str. Bath	243233	Bacteria	Proteobacteria	Gammaproteobacteria	Methylococcales	Methylococcaceae
0	Microcystis aeruginosa NIES-843	449447	Bacteria	Cyanobacteria		Chroococcales	Microcystis
0	Moorella thermoacetica ATCC 39073	264732	Bacteria	Firmicutes	Clostridia	Thermoanaerobacteriales	Thermoanaerobacteriaceae
0	Mycobacterium avium 104	243243	Bacteria	Actinobacteria	Actinobacteria (class)	Actinomycetales	Corynebacterineae
0	Mycobacterium avium subsp. paratuberculosis str. k10	262316	Bacteria	Actinobacteria	Actinobacteria (class)	Actinomycetales	Corynebacterineae
0	Mycobacterium bovis AF2122/97	233413	Bacteria	Actinobacteria	Actinobacteria (class)	Actinomycetales	Corynebacterineae
0	Mycobacterium bovis BCG str. Pasteur 1173P2	410289	Bacteria	Actinobacteria	Actinobacteria (class)	Actinomycetales	Corynebacterineae
0	Mycobacterium leprae TN	272631	Bacteria	Actinobacteria	Actinobacteria (class)	Actinomycetales	Corynebacterineae
0	Mycobacterium marinum M	216594	Bacteria	Actinobacteria	Actinobacteria (class)	Actinomycetales	Corynebacterineae
0	Mycobacterium microti OV254	1806	Bacteria	Actinobacteria	Actinobacteria (class)	Actinomycetales	Corynebacterineae
0	Mycobacterium smegmatis str. MC2 155	246196	Bacteria	Actinobacteria	Actinobacteria (class)	Actinomycetales	Corynebacterineae
1	Mycobacterium sp. JLS	164757	Bacteria	Actinobacteria	Actinobacteria (class)	Actinomycetales	Corynebacterineae
0	Mycobacterium sp. MCS	164756	Bacteria	Actinobacteria	Actinobacteria (class)	Actinomycetales	Corynebacterineae
0	Mycobacterium tuberculosis CDC1551	83331	Bacteria	Actinobacteria	Actinobacteria (class)	Actinomycetales	Corynebacterineae
0	Mycobacterium tuberculosis F11	336982	Bacteria	Actinobacteria	Actinobacteria (class)	Actinomycetales	Corynebacterineae
0	Mycobacterium tuberculosis H37Ra	419947	Bacteria	Actinobacteria	Actinobacteria (class)	Actinomycetales	Corynebacterineae
0	Mycobacterium tuberculosis H37Rv	83332	Bacteria	Actinobacteria	Actinobacteria (class)	Actinomycetales	Corynebacterineae
1	Mycobacterium vanbaaleni vanbaalenii PYR-1	350058	Bacteria	Actinobacteria	Actinobacteria (class)	Actinomycetales	Corynebacterineae
0	Mycoplasma agalactiae PG2	347257	Bacteria	Tenericutes	Mollicutes	Mycoplasmatales	Mycoplasmataceae
0	Mycoplasma arthritidis 158L3-1	243272	Bacteria	Tenericutes	Mollicutes	Mycoplasmatales	Mycoplasmataceae
0	Mycoplasma capricolum subsp. capricolum ATCC 27343	340047	Bacteria	Firmicutes	Mollicutes	Mycoplasmatales	Mycoplasmataceae
0	Mycoplasma gallisepticum R	233150	Bacteria	Firmicutes	Mollicutes	Mycoplasmatales	Mycoplasmataceae
0	Mycoplasma genitalium G-37	243273	Bacteria	Firmicutes	Mollicutes	Mycoplasmatales	Mycoplasmataceae
0	Mycoplasma hyopneumoniae 232	295358	Bacteria	Firmicutes	Mollicutes	Mycoplasmatales	Mycoplasmataceae
0	Mycoplasma hyopneumoniae 7448	262722	Bacteria	Firmicutes	Mollicutes	Mycoplasmatales	Mycoplasmataceae
0	Mycoplasma hyopneumoniae J	262719	Bacteria	Firmicutes	Mollicutes	Mycoplasmatales	Mycoplasmataceae
0	Mycoplasma mobile 163K	267748	Bacteria	Firmicutes	Mollicutes	Mycoplasmatales	Mycoplasmataceae
0	Mycoplasma mycoides subsp. mycoides SC str. PG1	272632	Bacteria	Firmicutes	Mollicutes	Mycoplasmatales	Mycoplasmataceae
0	Mycoplasma penetrans HF-2	272633	Bacteria	Firmicutes	Mollicutes	Mycoplasmatales	Mycoplasmataceae
0	Mycoplasma pneumoniae M129	272634	Bacteria	Firmicutes	Mollicutes	Mycoplasmatales	Mycoplasmataceae
0	Mycoplasma pulmonis UAB CTIP	272635	Bacteria	Firmicutes	Mollicutes	Mycoplasmatales	Mycoplasmataceae
0	Mycoplasma synoviae 53	262723	Bacteria	Firmicutes	Mollicutes	Mycoplasmatales	Mycoplasmataceae
0	Myxococcus xanthus DK 1622	246197	Bacteria	Proteobacteria	Deltaproteobacteria	Myxococcales	Cystobacterineae
0	Nakamurella multipartita DSM 44233	479431	Bacteria	Actinobacteria	Actinobacteria (class)	Actinomycetales	Frankineae
0	Natranaerobius thermophilus JW/NM-WN-LF	457570	Bacteria	Firmicutes	Clostridia	Natranaerobiales	Natranaerobiaceae
1	Neisseria lactamica ST-640	486	Bacteria	Proteobacteria	Betaproteobacteria	Neisseriales	Neisseriaceae
1	Neisseria meningitidis 053442	374833	Bacteria	Proteobacteria	Betaproteobacteria	Neisseriales	Neisseriaceae
1	Neisseria meningitidis FAM18	487	Bacteria	Proteobacteria	Betaproteobacteria	Neisseriales	Neisseriaceae
1	Neisseria meningitidis MC58	122586	Bacteria	Proteobacteria	Betaproteobacteria	Neisseriales	Neisseriaceae
1	Neisseria meningitidis Z2491	122587	Bacteria	Proteobacteria	Betaproteobacteria	Neisseriales	Neisseriaceae
0	Neorickettsia sennetsu str. Miyayama	222891	Bacteria	Proteobacteria	Alphaproteobacteria	Rickettsiales	Anaplasmataceae
0	Nitratiruptor sp. SB155-2	387092	Bacteria	Proteobacteria	Epsilonproteobacteria	unclassified Epsilonproteobacteria	Nitratiruptor
1	Nitrobacter hamburgensis X14	323097	Bacteria	Proteobacteria	Alphaproteobacteria	Rhizobiales	Bradyrhizobiaceae
2	Nitrobacter sp. Nb-311A	314253	Bacteria	Proteobacteria	Alphaproteobacteria	Rhizobiales	Bradyrhizobiaceae
2	Nitrobacter winogradskyi Nb-255	323098	Bacteria	Proteobacteria	Alphaproteobacteria	Rhizobiales	Bradyrhizobiaceae
0	Nitrococcus mobilis Nb-231	314278	Bacteria	Proteobacteria	Gammaproteobacteria	Chromatiales	Ectothiorhodospiraceae
0	Nitrosococcus oceani ATCC 19707	323261	Bacteria	Proteobacteria	Gammaproteobacteria	Chromatiales	Chromatiaceae
0	Nitrosomonas europaea ATCC 19718	228410	Bacteria	Proteobacteria	Betaproteobacteria	Nitrosomonadales	Nitrosomonadaceae
0	Nitrosomonas eutropha C91	335283	Bacteria	Proteobacteria	Betaproteobacteria	Nitrosomonadales	Nitrosomonadaceae
0	Nitrosospira multiformis ATCC 25196	323848	Bacteria	Proteobacteria	Betaproteobacteria	Nitrosomonadales	Nitrosomonadaceae
0	Nocardia farcinica IFM 10152	247156	Bacteria	Actinobacteria	Actinobacteria (class)	Actinomycetales	Corynebacterineae
0	Nocardioides sp. JS614	196162	Bacteria	Actinobacteria	Actinobacteria (class)	Actinomycetales	Propionibacterineae
0	Nocardiopsis dassonvillei subsp. dassonvillei DSM 43111	446468	Bacteria	Actinobacteria	Actinobacteria (class)	Actinomycetales	Streptosporangineae
0	Nostoc punctiforme PCC 73102	63737	Bacteria	Cyanobacteria		Nostocales	Nostocaceae
0	Nostoc sp. PCC 7120	103690	Bacteria	Cyanobacteria		Nostocales	Nostocaceae
0	Novosphingobium aromaticivorans	48935	Bacteria	Proteobacteria	Alphaproteobacteria	Sphingomonadales	Sphingomonadaceae
0	Oceanicaulis alexandrii HTCC2633	314254	Bacteria	Proteobacteria	Alphaproteobacteria	Rhodobacterales	Hyphomonadaceae
0	Oceanicola batsensis HTCC2597	252305	Bacteria	Proteobacteria	Alphaproteobacteria	Rhodobacterales	Rhodobacteraceae
0	Oceanobacillus iheyensis HTE831	221109	Bacteria	Firmicutes	Bacilli	Bacillales	Bacillaceae
0	Oenococcus oeni PSU-1	203123	Bacteria	Firmicutes	Bacilli	Lactobacillales	Leuconostocaceae
1	Oligotropha carboxidovorans OM5	504832	Bacteria	Proteobacteria	Alphaproteobacteria	Rhizobiales	Bradyrhizobiaceae
0	Onion yellows phytoplasma OY-M	262768	Bacteria	Firmicutes	Mollicutes	Acholeplasmatales	Acholeplasmataceae
0	Opitutus terrae PB90-1	452637	Bacteria	Verrucomicrobia	Opitutae	Opitutales	Opitutaceae
0	Orientia tsutsugamushi Boryong	357244	Bacteria	Proteobacteria	Alphaproteobacteria	Rickettsiales	Rickettsiaceae
0	Orientia tsutsugamushi str. Ikeda	334380	Bacteria	Proteobacteria	Alphaproteobacteria	Rickettsiales	Rickettsiaceae
0	Parabacteroides distasonis ATCC 8503	435591	Bacteria	Bacteroidetes	Bacteroidetes (class)	Bacteroidales	Porphyromonadaceae
1	Parachlamydia sp. UWE25	264201	Bacteria	Chlamydiae	Chlamydiae (class)	Chlamydiales	Parachlamydiaceae
1	Paracoccus denitrificans PD1222	318586	Bacteria	Proteobacteria	Alphaproteobacteria	Rhodobacterales	Rhodobacteraceae
0	Parvibaculum lavamentivorans DS-1	402881	Bacteria	Proteobacteria	Alphaproteobacteria	Rhizobiales	Phyllobacteriaceae
0	Parvularcula bermudensis HTCC2503	314260	Bacteria	Proteobacteria	Alphaproteobacteria	Parvularculales	Parvularculaceae
1	Pasteurella multocida subsp. multocida str. Pm70	272843	Bacteria	Proteobacteria	Gammaproteobacteria	Pasteurellales	Pasteurellaceae
0	Pediococcus pentosaceus ATCC 25745	278197	Bacteria	Firmicutes	Bacilli	Lactobacillales	Lactobacillaceae
0	Pedobacter heparinus DSM 2366	485917	Bacteria	Bacteroidetes	Sphingobacteria	Sphingobacteriales	Sphingobacteriaceae
0	Pelagibacter ubique HTCC1062	335992	Bacteria	Proteobacteria	Alphaproteobacteria	Rickettsiales	SAR11 cluster
2	Pelobacter carbinolicus DSM 2380	338963	Bacteria	Proteobacteria	Deltaproteobacteria	Desulfuromonadales	Pelobacteraceae
2	Pelobacter propionicus DSM 2379	338966	Bacteria	Proteobacteria	Deltaproteobacteria	Desulfuromonadales	Pelobacteraceae
0	Pelodictyon luteolum DSM 273	319225	Bacteria	Chlorobi	Chlorobia	Chlorobiales	Chlorobiaceae
1	Pelodictyon phaeoclathratiforme BU-1	324925	Bacteria	Chlorobi	Chlorobia	Chlorobiales	Chlorobiaceae
0	Pelotomaculum thermopropionicum SI	370438	Bacteria	Firmicutes	Clostridia	Clostridiales	Peptococcaceae
0	Petrotoga mobilis SJ95	403833	Bacteria	Thermotogae	Thermotogae (class)	Thermotogales	Thermotogaceae
1	Photobacterium profundum 3TCK	314280	Bacteria	Proteobacteria	Gammaproteobacteria	Vibrionales	Vibrionaceae
1	Photobacterium profundum SS9	298386	Bacteria	Proteobacteria	Gammaproteobacteria	Vibrionales	Vibrionaceae
1	Photorhabdus asymbiotica subsp. asymbiotica	171440	Bacteria	Proteobacteria	Gammaproteobacteria	Enterobacteriales	Enterobacteriaceae
1	Photorhabdus luminescens subsp. laumondii TTO1	243265	Bacteria	Proteobacteria	Gammaproteobacteria	Enterobacteriales	Enterobacteriaceae
0	Pirellula sp. 1	243090	Bacteria	Planctomycetes	Planctomycetacia	Planctomycetales	Planctomycetaceae
0	Planctomyces limnophilus DSM 3776	521674	Bacteria	Planctomycetes	Planctomycetacia	Planctomycetales	Planctomycetaceae
0	Polaribacter irgensii 23-P	313594	Bacteria	Bacteroidetes	Flavobacteria	Flavobacteriales	Flavobacteriaceae
0	Polaromonas sp. JS666	296591	Bacteria	Proteobacteria	Betaproteobacteria	Burkholderiales	Comamonadaceae
0	Polynucleobacter necessarius subsp. necessarius STIR1	452638	Bacteria	Proteobacteria	Betaproteobacteria	Burkholderiales	Burkholderiaceae
0	Polynucleobacter sp. QLW-P1DMWA-1	312153	Bacteria	Proteobacteria	Betaproteobacteria	Burkholderiales	Burkholderiaceae
0	Porphyromonas gingivalis ATCC 33277	431947	Bacteria	Bacteroidetes	Bacteroidia	Bacteroidales	Porphyromonadaceae
0	Porphyromonas gingivalis W83	242619	Bacteria	Bacteroidetes	Bacteroidetes (class)	Bacteroidales	Porphyromonadaceae
0	Prochlorococcus marinus str. AS9601	146891	Bacteria	Cyanobacteria		Prochlorales	Prochlorococcaceae
0	Prochlorococcus marinus str. MIT 9211	93059	Bacteria	Cyanobacteria		Prochlorales	Prochlorococcaceae
0	Prochlorococcus marinus str. MIT 9215	93060	Bacteria	Cyanobacteria		Prochlorales	Prochlorococcaceae
0	Prochlorococcus marinus str. MIT 9301	167546	Bacteria	Cyanobacteria		Prochlorales	Prochlorococcaceae
0	Prochlorococcus marinus str. MIT 9303	59922	Bacteria	Cyanobacteria		Prochlorales	Prochlorococcaceae
0	Prochlorococcus marinus str. MIT 9312	74546	Bacteria	Cyanobacteria		Prochlorales	Prochlorococcaceae
0	Prochlorococcus marinus str. MIT 9313	74547	Bacteria	Cyanobacteria		Prochlorales	Prochlorococcaceae
0	Prochlorococcus marinus str. MIT 9515	167542	Bacteria	Cyanobacteria		Prochlorales	Prochlorococcaceae
0	Prochlorococcus marinus str. NATL1A	167555	Bacteria	Cyanobacteria		Prochlorales	Prochlorococcaceae
0	Prochlorococcus marinus str. NATL2A	59920	Bacteria	Cyanobacteria		Prochlorales	Prochlorococcaceae
0	Prochlorococcus marinus subsp. marinus str. CCMP1375	167539	Bacteria	Cyanobacteria		Prochlorales	Prochlorococcaceae
0	Prochlorococcus marinus subsp. pastoris str. CCMP1986	59919	Bacteria	Cyanobacteria		Prochlorales	Prochlorococcaceae
0	Propionibacterium acnes KPA171202	267747	Bacteria	Actinobacteria	Actinobacteria (class)	Actinomycetales	Propionibacterineae
0	Prosthecochloris vibrioformis DSM 265	290318	Bacteria	Chlorobi	Chlorobia	Chlorobiales	Chlorobiaceae
1	Proteus mirabilis HI4320	584	Bacteria	Proteobacteria	Gammaproteobacteria	Enterobacteriales	Enterobacteriaceae
1	Pseudoalteromonas atlantica T6c	342610	Bacteria	Proteobacteria	Gammaproteobacteria	Alteromonadales	Pseudoalteromonadaceae
1	Pseudoalteromonas haloplanktis TAC125	326442	Bacteria	Proteobacteria	Gammaproteobacteria	Alteromonadales	Pseudoalteromonadaceae
1	Pseudoalteromonas tunicata D2	87626	Bacteria	Proteobacteria	Gammaproteobacteria	Alteromonadales	Pseudoalteromonadaceae
1	Pseudomonas aeruginosa 2192	350703	Bacteria	Proteobacteria	Gammaproteobacteria	Pseudomonadales	Pseudomonadaceae
1	Pseudomonas aeruginosa LESB58	557722	Bacteria	Proteobacteria	Gammaproteobacteria	Pseudomonadales	Pseudomonadaceae
1	Pseudomonas aeruginosa PA7	381754	Bacteria	Proteobacteria	Gammaproteobacteria	Pseudomonadales	Pseudomonadaceae
1	Pseudomonas aeruginosa PAO1	208964	Bacteria	Proteobacteria	Gammaproteobacteria	Pseudomonadales	Pseudomonadaceae
1	Pseudomonas aeruginosa UCBPP-PA14	208963	Bacteria	Proteobacteria	Gammaproteobacteria	Pseudomonadales	Pseudomonadaceae
1	Pseudomonas entomophila L48	384676	Bacteria	Proteobacteria	Gammaproteobacteria	Pseudomonadales	Pseudomonadaceae
1	Pseudomonas fluorescens Pf-5	220664	Bacteria	Proteobacteria	Gammaproteobacteria	Pseudomonadales	Pseudomonadaceae
1	Pseudomonas fluorescens PfO-1	205922	Bacteria	Proteobacteria	Gammaproteobacteria	Pseudomonadales	Pseudomonadaceae
1	Pseudomonas fluorescens SBW25	216595	Bacteria	Proteobacteria	Gammaproteobacteria	Pseudomonadales	Pseudomonadaceae
0	Pseudomonas mendocina ymp	399739	Bacteria	Proteobacteria	Gammaproteobacteria	Pseudomonadales	Pseudomonadaceae
0	Pseudomonas putida F1	351746	Bacteria	Proteobacteria	Gammaproteobacteria	Pseudomonadales	Pseudomonadaceae
0	Pseudomonas putida GB-1	76869	Bacteria	Proteobacteria	Gammaproteobacteria	Pseudomonadales	Pseudomonadaceae
1	Pseudomonas putida KT2440	160488	Bacteria	Proteobacteria	Gammaproteobacteria	Pseudomonadales	Pseudomonadaceae
0	Pseudomonas putida W619	390235	Bacteria	Proteobacteria	Gammaproteobacteria	Pseudomonadales	Pseudomonadaceae
1	Pseudomonas stutzeri A1501	379731	Bacteria	Proteobacteria	Gammaproteobacteria	Pseudomonadales	Pseudomonadaceae
1	Pseudomonas syringae pv. phaseolicola 1448A	264730	Bacteria	Proteobacteria	Gammaproteobacteria	Pseudomonadales	Pseudomonadaceae
1	Pseudomonas syringae pv. syringae B728a	205918	Bacteria	Proteobacteria	Gammaproteobacteria	Pseudomonadales	Pseudomonadaceae
1	Pseudomonas syringae pv. tomato str. DC3000	223283	Bacteria	Proteobacteria	Gammaproteobacteria	Pseudomonadales	Pseudomonadaceae
1	Psychrobacter cryohalolentis K5	335284	Bacteria	Proteobacteria	Gammaproteobacteria	Pseudomonadales	Moraxellaceae
1	Psychrobacter sp. 273-4	259536	Bacteria	Proteobacteria	Gammaproteobacteria	Pseudomonadales	Moraxellaceae
1	Psychrobacter sp. PRwf-1	349106	Bacteria	Proteobacteria	Gammaproteobacteria	Pseudomonadales	Moraxellaceae
0	Psychromonas ingrahami ingrahamii 37	357804	Bacteria	Proteobacteria	Gammaproteobacteria	Alteromonadales	Psychromonadaceae
1	Psychromonas sp. CNPT3	314282	Bacteria	Proteobacteria	Gammaproteobacteria	Alteromonadales	Psychromonadaceae
0	Ralstonia eutropha JMP134	264198	Bacteria	Proteobacteria	Betaproteobacteria	Burkholderiales	Burkholderiaceae
0	Ralstonia solanacearum GMI1000	267608	Bacteria	Proteobacteria	Betaproteobacteria	Burkholderiales	Burkholderiaceae
1	Reinekea sp. MED297	314283	Bacteria	Proteobacteria	Gammaproteobacteria	unclassified Gammaproteobacteria	Reinekea
0	Renibacterium salmoninarum ATCC 33209	288705	Bacteria	Actinobacteria	Actinobacteria (class)	Actinomycetales	Micrococcineae
0	Rhizobium leguminosarum bv. viciae 3841	216596	Bacteria	Proteobacteria	Alphaproteobacteria	Rhizobiales	Rhizobiaceae
0	Rhodobacter sphaeroides 2.4.1	272943	Bacteria	Proteobacteria	Alphaproteobacteria	Rhodobacterales	Rhodobacteraceae
0	Rhodobacter sphaeroides ATCC 17025	349102	Bacteria	Proteobacteria	Alphaproteobacteria	Rhodobacterales	Rhodobacteraceae
0	Rhodobacter sphaeroides ATCC 17029	349101	Bacteria	Proteobacteria	Alphaproteobacteria	Rhodobacterales	Rhodobacteraceae
0	Rhodobacterales bacterium HTCC2654	314271	Bacteria	Proteobacteria	Alphaproteobacteria	Rhodobacterales	unclassified Rhodobacterales
0	Rhodococcus jostii RHA1	101510	Bacteria	Actinobacteria	Actinobacteria (class)	Actinomycetales	Corynebacterineae
0	Rhodoferax ferrireducens DSM 15236	338969	Bacteria	Proteobacteria	Betaproteobacteria	Burkholderiales	Comamonadaceae
0	Rhodopseudomonas palustris BisA53	316055	Bacteria	Proteobacteria	Alphaproteobacteria	Rhizobiales	Bradyrhizobiaceae
0	Rhodopseudomonas palustris BisB18	316056	Bacteria	Proteobacteria	Alphaproteobacteria	Rhizobiales	Bradyrhizobiaceae
2	Rhodopseudomonas palustris BisB5	316057	Bacteria	Proteobacteria	Alphaproteobacteria	Rhizobiales	Bradyrhizobiaceae
2	Rhodopseudomonas palustris CGA009	258594	Bacteria	Proteobacteria	Alphaproteobacteria	Rhizobiales	Bradyrhizobiaceae
0	Rhodopseudomonas palustris HaA2	316058	Bacteria	Proteobacteria	Alphaproteobacteria	Rhizobiales	Bradyrhizobiaceae
1	Rhodopseudomonas palustris TIE-1	395960	Bacteria	Proteobacteria	Alphaproteobacteria	Rhizobiales	Bradyrhizobiaceae
0	Rhodospirillum centenum SW	414684	Bacteria	Proteobacteria	Alphaproteobacteria	Rhodospirillales	Rhodospirillaceae
1	Rhodospirillum rubrum	1085	Bacteria	Proteobacteria	Alphaproteobacteria	Rhodospirillales	Rhodospirillaceae
0	Rhodothermus marinus DSM 4252	518766	Bacteria	Bacteroidetes	Sphingobacteria	Sphingobacteriales	Rhodothermaceae
0	Rickettsia akari str. Hartford	293614	Bacteria	Proteobacteria	Alphaproteobacteria	Rickettsiales	Rickettsiaceae
0	Rickettsia bellii OSU 85-389	391896	Bacteria	Proteobacteria	Alphaproteobacteria	Rickettsiales	Rickettsiaceae
0	Rickettsia bellii RML369-C	336407	Bacteria	Proteobacteria	Alphaproteobacteria	Rickettsiales	Rickettsiaceae
0	Rickettsia canadensis str. McKiel	293613	Bacteria	Proteobacteria	Alphaproteobacteria	Rickettsiales	Rickettsiaceae
0	Rickettsia conorii str. Malish 7	272944	Bacteria	Proteobacteria	Alphaproteobacteria	Rickettsiales	Rickettsiaceae
0	Rickettsia felis URRWXCal2	315456	Bacteria	Proteobacteria	Alphaproteobacteria	Rickettsiales	Rickettsiaceae
0	Rickettsia prowazekii str. Madrid E	272947	Bacteria	Proteobacteria	Alphaproteobacteria	Rickettsiales	Rickettsiaceae
0	Rickettsia rickettsii	783	Bacteria	Proteobacteria	Alphaproteobacteria	Rickettsiales	Rickettsiaceae
0	Rickettsia rickettsii str. Iowa	452659	Bacteria	Proteobacteria	Alphaproteobacteria	Rickettsiales	Rickettsiaceae
0	Rickettsia sibirica	35793	Bacteria	Proteobacteria	Alphaproteobacteria	Rickettsiales	Rickettsiaceae
0	Rickettsia typhi str. Wilmington	257363	Bacteria	Proteobacteria	Alphaproteobacteria	Rickettsiales	Rickettsiaceae
0	Robiginitalea biformata HTCC2501	313596	Bacteria	Bacteroidetes	Flavobacteria	Flavobacteriales	Flavobacteriaceae
0	Roseiflexus castenholzi DSM 13941	383372	Bacteria	Chloroflexi	Chloroflexi (class)	Chloroflexales	Chloroflexaceae
0	Roseiflexus sp. RS-1	357808	Bacteria	Chloroflexi	Chloroflexi (class)	Chloroflexales	Chloroflexaceae
0	Roseobacter denitrificans OCh 114	375451	Bacteria	Proteobacteria	Alphaproteobacteria	Rhodobacterales	Rhodobacteraceae
0	Roseobacter Sp. GAI101	2433	Bacteria	Proteobacteria	Alphaproteobacteria	Rhodobacterales	Rhodobacteraceae
0	Roseobacter sp. MED193	314262	Bacteria	Proteobacteria	Alphaproteobacteria	Rhodobacterales	Rhodobacteraceae
0	Roseovarius nubinhibens ISM	89187	Bacteria	Proteobacteria	Alphaproteobacteria	Rhodobacterales	Rhodobacteraceae
0	Roseovarius sp. 217	314264	Bacteria	Proteobacteria	Alphaproteobacteria	Rhodobacterales	Rhodobacteraceae
0	Rubrobacter xylanophilus DSM 9941	266117	Bacteria	Actinobacteria	Actinobacteria (class)	Rubrobacterales	Rubrobacterineae
0	Saccharomonospora viridis DSM 43017	471857	Bacteria	Actinobacteria	Actinobacteria (class)	Actinomycetales	Pseudonocardineae
1	Saccharophagus degradans 2-40	203122	Bacteria	Proteobacteria	Gammaproteobacteria	Alteromonadales	Alteromonadaceae
0	Saccharopolyspora erythraea NRRL 2338	405948	Bacteria	Actinobacteria	Actinobacteridae	Actinomycetales	Pseudonocardineae
0	Salinibacter ruber DSM 13855	309807	Bacteria	Bacteroidetes	Sphingobacteria	Sphingobacteriales	Rhodothermaceae
0	Salinispora arenicola CNS-205	391037	Bacteria	Actinobacteria	Actinobacteria (class)	Actinomycetales	Micromonosporineae
1	Salinispora tropica CNB-440	369723	Bacteria	Actinobacteria	Actinobacteria (class)	Actinomycetales	Micromonosporineae
1	Salmonella bongori 12149	12149	Bacteria	Proteobacteria	Gammaproteobacteria	Enterobacteriales	Enterobacteriaceae
1	Salmonella enterica subsp. arizonae serovar 62:z4,z23:--	41514	Bacteria	Proteobacteria	Gammaproteobacteria	Enterobacteriales	Enterobacteriaceae
1	Salmonella enterica subsp. enterica serovar Agona str. SL483	454166	Bacteria	Proteobacteria	Gammaproteobacteria	Enterobacteriales	Enterobacteriaceae
1	Salmonella enterica subsp. enterica serovar Choleraesuis str. SC-B67	321314	Bacteria	Proteobacteria	Gammaproteobacteria	Enterobacteriales	Enterobacteriaceae
1	Salmonella enterica subsp. enterica serovar Dublin str. CT_02021853	439851	Bacteria	Proteobacteria	Gammaproteobacteria	Enterobacteriales	Enterobacteriaceae
1	Salmonella enterica subsp. enterica serovar Enteritidis str. P125109	550537	Bacteria	Proteobacteria	Gammaproteobacteria	Enterobacteriales	Enterobacteriaceae
1	Salmonella enterica subsp. enterica serovar Gallinarum str. 287/91	550538	Bacteria	Proteobacteria	Gammaproteobacteria	Enterobacteriales	Enterobacteriaceae
1	Salmonella enterica subsp. enterica serovar Heidelberg str. SL476	454169	Bacteria	Proteobacteria	Gammaproteobacteria	Enterobacteriales	Enterobacteriaceae
1	Salmonella enterica subsp. enterica serovar Kentucky str. CVM29188	439842	Bacteria	Proteobacteria	Gammaproteobacteria	Enterobacteriales	Enterobacteriaceae
1	Salmonella enterica subsp. enterica serovar Newport str. SL254	423368	Bacteria	Proteobacteria	Gammaproteobacteria	Enterobacteriales	Enterobacteriaceae
1	Salmonella enterica subsp. enterica serovar Paratyphi A str. AKU_12601	554290	Bacteria	Proteobacteria	Gammaproteobacteria	Enterobacteriales	Enterobacteriaceae
1	Salmonella enterica subsp. enterica serovar Paratyphi B str. SPB7	272994	Bacteria	Proteobacteria	Gammaproteobacteria	Enterobacteriales	Enterobacteriaceae
1	Salmonella enterica subsp. enterica serovar Paratypi A str. ATCC 9150	295319	Bacteria	Proteobacteria	Gammaproteobacteria	Enterobacteriales	Enterobacteriaceae
1	Salmonella enterica subsp. enterica serovar Schwarzengrund str. CVM19633	439843	Bacteria	Proteobacteria	Gammaproteobacteria	Enterobacteriales	Enterobacteriaceae
1	Salmonella enterica subsp. enterica serovar Typhi str. CT18	220341	Bacteria	Proteobacteria	Gammaproteobacteria	Enterobacteriales	Enterobacteriaceae
1	Salmonella enterica subsp. enterica serovar Typhi Ty2	209261	Bacteria	Proteobacteria	Gammaproteobacteria	Enterobacteriales	Enterobacteriaceae
1	Salmonella typhimurium LT2	99287	Bacteria	Proteobacteria	Gammaproteobacteria	Enterobacteriales	Enterobacteriaceae
0	Sanguibacter keddiei keddieii DSM 10542	446469	Bacteria	Actinobacteria	Actinobacteria (class)	Actinomycetales	Micrococcineae
0	Sebaldella termitidis ATCC 33386	526218	Bacteria	Fusobacteria	Fusobacteria (class)	Fusobacteriales	Fusobacteriaceae
1	Serratia marcescens Db11	615	Bacteria	Proteobacteria	Gammaproteobacteria	Enterobacteriales	Enterobacteriaceae
1	Serratia proteamaculans 568	399741	Bacteria	Proteobacteria	Gammaproteobacteria	Enterobacteriales	Enterobacteriaceae
1	Shewanella amazonensis SB2B	326297	Bacteria	Proteobacteria	Gammaproteobacteria	Alteromonadales	Shewanellaceae
1	Shewanella baltica OS155	325240	Bacteria	Proteobacteria	Gammaproteobacteria	Alteromonadales	Shewanellaceae
1	Shewanella baltica OS185	402882	Bacteria	Proteobacteria	Gammaproteobacteria	Alteromonadales	Shewanellaceae
1	Shewanella baltica OS195	399599	Bacteria	Proteobacteria	Gammaproteobacteria	Alteromonadales	Shewanellaceae
1	Shewanella denitrificans OS217	318161	Bacteria	Proteobacteria	Gammaproteobacteria	Alteromonadales	Shewanellaceae
1	Shewanella frigidimarina NCIMB 400	318167	Bacteria	Proteobacteria	Gammaproteobacteria	Alteromonadales	Shewanellaceae
2	Shewanella halifaxensis HAW-EB4	458817	Bacteria	Proteobacteria	Gammaproteobacteria	Alteromonadales	Shewanellaceae
1	Shewanella oneidensis MR-1	211586	Bacteria	Proteobacteria	Gammaproteobacteria	Alteromonadales	Shewanellaceae
1	Shewanella oneidensis MR-1	211586	Bacteria	Proteobacteria	Gammaproteobacteria	Alteromonadales	Shewanellaceae
1	Shewanella pealeana ATCC 700345	398579	Bacteria	Proteobacteria	Gammaproteobacteria	Alteromonadales	Shewanellaceae
1	Shewanella piezotolerans WP3	225849	Bacteria	Proteobacteria	Gammaproteobacteria	Alteromonadales	Shewanellaceae
1	Shewanella putrefaciens CN-32	319224	Bacteria	Proteobacteria	Gammaproteobacteria	Alteromonadales	Shewanellaceae
1	Shewanella sediminis HAW-EB3	425104	Bacteria	Proteobacteria	Gammaproteobacteria	Alteromonadales	Shewanellaceae
1	Shewanella sp. MR-4	60480	Bacteria	Proteobacteria	Gammaproteobacteria	Alteromonadales	Shewanellaceae
1	Shewanella sp. MR-7	60481	Bacteria	Proteobacteria	Gammaproteobacteria	Alteromonadales	Shewanellaceae
1	Shewanella sp. PV-4	323850	Bacteria	Proteobacteria	Gammaproteobacteria	Alteromonadales	Shewanellaceae
1	Shewanella sp. W3-18-1	351745	Bacteria	Proteobacteria	Gammaproteobacteria	Alteromonadales	Shewanellaceae
1	Shewanella sp.ANA-3	94122	Bacteria	Proteobacteria	Gammaproteobacteria	Alteromonadales	Shewanellaceae
1	Shewanella woodyi ATCC 51908	392500	Bacteria	Proteobacteria	Gammaproteobacteria	Alteromonadales	Shewanellaceae
1	Shigella boydii BS512	344609	Bacteria	Proteobacteria	Gammaproteobacteria	Enterobacteriales	Enterobacteriaceae
1	Shigella boydii Sb227	300268	Bacteria	Proteobacteria	Gammaproteobacteria	Enterobacteriales	Enterobacteriaceae
1	Shigella dysenteriae M131649	216598	Bacteria	Proteobacteria	Gammaproteobacteria	Enterobacteriales	Enterobacteriaceae
1	Shigella flexneri 2a str. 2457T	198215	Bacteria	Proteobacteria	Gammaproteobacteria	Enterobacteriales	Enterobacteriaceae
1	Shigella flexneri 2a str. 301	198214	Bacteria	Proteobacteria	Gammaproteobacteria	Enterobacteriales	Enterobacteriaceae
1	Shigella flexneri 5 str. 8401	373384	Bacteria	Proteobacteria	Gammaproteobacteria	Enterobacteriales	Enterobacteriaceae
1	Shigella sonnei 53G	216599	Bacteria	Proteobacteria	Gammaproteobacteria	Enterobacteriales	Enterobacteriaceae
1	Shigella sonnei Ss046	300269	Bacteria	Proteobacteria	Gammaproteobacteria	Enterobacteriales	Enterobacteriaceae
1	Silicibacter pomeroyi DSS-3	246200	Bacteria	Proteobacteria	Alphaproteobacteria	Rhodobacterales	Rhodobacteraceae
0	Silicibacter sp. TM1040	292414	Bacteria	Proteobacteria	Alphaproteobacteria	Rhodobacterales	Rhodobacteraceae
0	Sinorhizobium meliloti 1021	266834	Bacteria	Proteobacteria	Alphaproteobacteria	Rhizobiales	Rhizobiaceae
0	Slackia heliotrinireducens DSM 20476	471855	Bacteria	Actinobacteria	Actinobacteria (class)	Coriobacteriales	Coriobacterineae
1	Sodalis glossinidius str. &#39;morsitans&#39;	343509	Bacteria	Proteobacteria	Gammaproteobacteria	Enterobacteriales	Enterobacteriaceae
1	Solibacter usitatus Ellin6076	234267	Bacteria	Fibrobacteres/Acidobacteria group	Acidobacteria	Solibacteres	Solibacterales
0	Sorangium cellulosum So ce 56	448385	Bacteria	Proteobacteria	Deltaproteobacteria	Myxococcales	Sorangineae
0	Sphaerobacter thermophilus DSM 20745	479434	Bacteria	Chloroflexi	Thermomicrobia (class)	Sphaerobacteridae	Sphaerobacterales
0	Sphingomonas wittichii RW1	392499	Bacteria	Proteobacteria	Alphaproteobacteria	Sphingomonadales	Sphingomonadaceae
0	Sphingopyxis alaskensis RB2256	317655	Bacteria	Proteobacteria	Alphaproteobacteria	Sphingomonadales	Sphingomonadaceae
0	Spiroplasma kunkelii CR2-3x	273035	Bacteria	Firmicutes	Mollicutes	Entomoplasmatales	Spiroplasmataceae
0	Spirosoma linguale DSM 74	504472	Bacteria	Bacteroidetes	Sphingobacteria	Sphingobacteriales	Flexibacteraceae
0	Stackebrandtia nassauensis DSM 44728	446470	Bacteria	Actinobacteria	Actinobacteria (class)	Actinomycetales	Glycomycineae
0	Staphylococcus aureus RF122	273036	Bacteria	Firmicutes	Bacilli	Bacillales	Staphylococcaceae
0	Staphylococcus aureus subsp. aureus COL	93062	Bacteria	Firmicutes	Bacilli	Bacillales	Staphylococcaceae
0	Staphylococcus aureus subsp. aureus JH1	359787	Bacteria	Firmicutes	Bacilli	Bacillales	Staphylococcaceae
0	Staphylococcus aureus subsp. aureus JH9	359786	Bacteria	Firmicutes	Bacilli	Bacillales	Staphylococcaceae
0	Staphylococcus aureus subsp. aureus MRSA252	282458	Bacteria	Firmicutes	Bacilli	Bacillales	Staphylococcaceae
0	Staphylococcus aureus subsp. aureus MSSA476	282459	Bacteria	Firmicutes	Bacilli	Bacillales	Staphylococcaceae
0	Staphylococcus aureus subsp. aureus Mu3	418127	Bacteria	Firmicutes	Bacilli	Bacillales	Staphylococcaceae
0	Staphylococcus aureus subsp. aureus Mu50	158878	Bacteria	Firmicutes	Bacilli	Bacillales	Staphylococcaceae
0	Staphylococcus aureus subsp. aureus MW2	196620	Bacteria	Firmicutes	Bacilli	Bacillales	Staphylococcaceae
0	Staphylococcus aureus subsp. aureus N315	158879	Bacteria	Firmicutes	Bacilli	Bacillales	Staphylococcaceae
0	Staphylococcus aureus subsp. aureus NCTC 8325	93061	Bacteria	Firmicutes	Bacilli	Bacillales	Staphylococcaceae
0	Staphylococcus aureus subsp. aureus str. Newman	426430	Bacteria	Firmicutes	Bacilli	Bacillales	Staphylococcaceae
0	Staphylococcus aureus subsp. aureus USA300	367830	Bacteria	Firmicutes	Bacilli	Bacillales	Staphylococcaceae
0	Staphylococcus epidermidis ATCC 12228	176280	Bacteria	Firmicutes	Bacilli	Bacillales	Staphylococcaceae
0	Staphylococcus epidermidis RP62A	176279	Bacteria	Firmicutes	Bacilli	Bacillales	Staphylococcaceae
0	Staphylococcus haemolyticus JCSC1435	279808	Bacteria	Firmicutes	Bacilli	Bacillales	Staphylococcaceae
0	Staphylococcus saprophyticus subsp. saprophyticus ATCC 15305	342451	Bacteria	Firmicutes	Bacilli	Bacillales	Staphylococcaceae
0	Stenotrophomonas maltophilia K279a	40324	Bacteria	Proteobacteria	Gammaproteobacteria	Xanthomonadales	Xanthomonadaceae
0	Stenotrophomonas maltophilia R551-3	391008	Bacteria	Proteobacteria	Gammaproteobacteria	Xanthomonadales	Xanthomonadaceae
0	Streptobacillus moniliformis DSM 12112	519441	Bacteria	Fusobacteria	Fusobacteria (class)	Fusobacteriales	Fusobacteriaceae
0	Streptococcus agalactiae 2603V/R	208435	Bacteria	Firmicutes	Bacilli	Lactobacillales	Streptococcaceae
0	Streptococcus agalactiae A909	205921	Bacteria	Firmicutes	Bacilli	Lactobacillales	Streptococcaceae
0	Streptococcus agalactiae NEM316	211110	Bacteria	Firmicutes	Bacilli	Lactobacillales	Streptococcaceae
0	Streptococcus equi subsp. equi	148942	Bacteria	Firmicutes	Bacilli	Lactobacillales	Streptococcaceae
0	Streptococcus equi subsp. zooepidemicus MGCS10565	552526	Bacteria	Firmicutes	Bacilli	Lactobacillales	Streptococcaceae
0	Streptococcus gordonii str. Challis substr. CH1	467705	Bacteria	Firmicutes	Lactobacillales	Streptococcaceae	Streptococcus gordonii str. Challis substr. CH1
0	Streptococcus mitis NCTC 12261	246201	Bacteria	Firmicutes	Bacilli	Lactobacillales	Streptococcaceae
0	Streptococcus mutans UA159	210007	Bacteria	Firmicutes	Bacilli	Lactobacillales	Streptococcaceae
0	Streptococcus pneumonia pneumoniae D39	373153	Bacteria	Firmicutes	Bacilli	Lactobacillales	Streptococcaceae
0	Streptococcus pneumoniae 23F	216600	Bacteria	Firmicutes	Bacilli	Lactobacillales	Streptococcaceae
0	Streptococcus pneumoniae CDC0288-04	453364	Bacteria	Firmicutes	Bacilli	Lactobacillales	Streptococcaceae
0	Streptococcus pneumoniae CDC1087-00	453361	Bacteria	Firmicutes	Bacilli	Lactobacillales	Streptococcaceae
0	Streptococcus pneumoniae CDC1873-00	453362	Bacteria	Firmicutes	Bacilli	Lactobacillales	Streptococcaceae
0	Streptococcus pneumoniae CDC3059-06	453365	Bacteria	Firmicutes	Bacilli	Lactobacillales	Streptococcaceae
0	Streptococcus pneumoniae CGSP14	516950	Bacteria	Firmicutes	Bacilli	Lactobacillales	Streptococcaceae
0	Streptococcus pneumoniae Hungary19A-6	487214	Bacteria	Firmicutes	Bacilli	Lactobacillales	Streptococcaceae
0	Streptococcus pneumoniae INV104B	1313	Bacteria	Firmicutes	Bacilli	Lactobacillales	Streptococcaceae
0	Streptococcus pneumoniae INV200	1313	Bacteria	Firmicutes	Bacilli	Lactobacillales	Streptococcaceae
0	Streptococcus pneumoniae OXC141	1313	Bacteria	Firmicutes	Bacilli	Lactobacillales	Streptococcaceae
0	Streptococcus pneumoniae R6	171101	Bacteria	Firmicutes	Bacilli	Lactobacillales	Streptococcaceae
0	Streptococcus pneumoniae SP11-BS70	406559	Bacteria	Firmicutes	Bacilli	Lactobacillales	Streptococcaceae
0	Streptococcus pneumoniae SP14-BS69	406560	Bacteria	Firmicutes	Bacilli	Lactobacillales	Streptococcaceae
0	Streptococcus pneumoniae SP18-BS74	406561	Bacteria	Firmicutes	Bacilli	Lactobacillales	Streptococcaceae
0	Streptococcus pneumoniae SP195	453363	Bacteria	Firmicutes	Bacilli	Lactobacillales	Streptococcaceae
0	Streptococcus pneumoniae SP23-BS72	406563	Bacteria	Firmicutes	Bacilli	Lactobacillales	Streptococcaceae
0	Streptococcus pneumoniae SP3-BS71	406556	Bacteria	Firmicutes	Bacilli	Lactobacillales	Streptococcaceae
0	Streptococcus pneumoniae SP6-BS73	406557	Bacteria	Firmicutes	Bacilli	Lactobacillales	Streptococcaceae
0	Streptococcus pneumoniae SP9-BS68	406558	Bacteria	Firmicutes	Bacilli	Lactobacillales	Streptococcaceae
0	Streptococcus pneumoniae TIGR4	170187	Bacteria	Firmicutes	Bacilli	Lactobacillales	Streptococcaceae
0	Streptococcus pyogenes M1 GAS	160490	Bacteria	Firmicutes	Bacilli	Lactobacillales	Streptococcaceae
0	Streptococcus pyogenes MGAS10270	370552	Bacteria	Firmicutes	Bacilli	Lactobacillales	Streptococcaceae
0	Streptococcus pyogenes MGAS10394	286636	Bacteria	Firmicutes	Bacilli	Lactobacillales	Streptococcaceae
0	Streptococcus pyogenes MGAS10750	370554	Bacteria	Firmicutes	Bacilli	Lactobacillales	Streptococcaceae
0	Streptococcus pyogenes MGAS2096	370553	Bacteria	Firmicutes	Bacilli	Lactobacillales	Streptococcaceae
0	Streptococcus pyogenes MGAS315	198466	Bacteria	Firmicutes	Bacilli	Lactobacillales	Streptococcaceae
0	Streptococcus pyogenes MGAS5005	293653	Bacteria	Firmicutes	Bacilli	Lactobacillales	Streptococcaceae
0	Streptococcus pyogenes MGAS6180	319701	Bacteria	Firmicutes	Bacilli	Lactobacillales	Streptococcaceae
0	Streptococcus pyogenes MGAS8232	186103	Bacteria	Firmicutes	Bacilli	Lactobacillales	Streptococcaceae
0	Streptococcus pyogenes MGAS9429	370551	Bacteria	Firmicutes	Bacilli	Lactobacillales	Streptococcaceae
0	Streptococcus pyogenes SSI-1	193567	Bacteria	Firmicutes	Bacilli	Lactobacillales	Streptococcaceae
0	Streptococcus pyogenes str. Manfredo	160491	Bacteria	Firmicutes	Bacilli	Lactobacillales	Streptococcaceae
0	Streptococcus sanguinis SK36	388919	Bacteria	Firmicutes	Bacilli	Lactobacillales	Streptococcaceae
0	Streptococcus suis 05ZYH33	391295	Bacteria	Firmicutes	Bacilli	Lactobacillales	Streptococcaceae
0	Streptococcus suis 98HAH33	391296	Bacteria	Firmicutes	Bacilli	Lactobacillales	Streptococcaceae
0	Streptococcus suis P1/7	218494	Bacteria	Firmicutes	Bacilli	Lactobacillales	Streptococcaceae
0	Streptococcus thermophilus CNRZ1066	299768	Bacteria	Firmicutes	Bacilli	Lactobacillales	Streptococcaceae
0	Streptococcus thermophilus LMD-9	322159	Bacteria	Firmicutes	Lactobacillales	Streptococcaceae	Streptococcus.
0	Streptococcus thermophilus LMG 18311	264199	Bacteria	Firmicutes	Bacilli	Lactobacillales	Streptococcaceae
0	Streptococcus uberis 0140J	218495	Bacteria	Firmicutes	Bacilli	Lactobacillales	Streptococcaceae
0	Streptomyces avermitilis MA-4680	227882	Bacteria	Actinobacteria	Actinobacteria (class)	Actinomycetales	Streptomycineae
1	Streptomyces coelicolor A3	100226	Bacteria	Actinobacteria	Actinobacteria (class)	Actinomycetales	Streptomycineae
0	Streptomyces griseus subsp. griseus NBRC 13350	455632	Bacteria	Actinobacteria	Actinobacteria (class)	Actinomycetales	Streptomycineae
2	Streptosporangium roseum DSM 43021	479432	Bacteria	Actinobacteria	Actinobacteria (class)	Actinomycetales	Streptosporangineae
0	Sulfitobacter sp. EE-36	52598	Bacteria	Proteobacteria	Alphaproteobacteria	Rhodobacterales	Rhodobacteraceae
0	Sulfitobacter sp. NAS-14.1	314267	Bacteria	Proteobacteria	Alphaproteobacteria	Rhodobacterales	Rhodobacteraceae
0	Sulfurihydrogenibium sp. YO3AOP1	436114	Bacteria	Aquificae	Aquificae (class)	Aquificales	Hydrogenothermaceae
1	Sulfurospirillum deleyianum DSM 6946	525898	Bacteria	Proteobacteria	Epsilonproteobacteria	Campylobacterales	Campylobacteraceae
0	Sulfurovum sp. NBC37-1	387093	Bacteria	Proteobacteria	Epsilonproteobacteria	unclassified Epsilonproteobacteria	Sulfurovum
0	Symbiobacterium thermophilum IAM 14863	292459	Bacteria	Firmicutes	Bacilli	Lactobacillales	unclassified Lactobacillales
0	Synechococcus elongatus PCC 6301	269084	Bacteria	Cyanobacteria		Chroococcales	Synechococcus
0	Synechococcus elongatus PCC 7942	1140	Bacteria	Cyanobacteria		Chroococcales	Synechococcus
0	Synechococcus sp. CC9311	64471	Bacteria	Cyanobacteria		Chroococcales	Synechococcus
0	Synechococcus sp. CC9605	110662	Bacteria	Cyanobacteria		Chroococcales	Synechococcus
0	Synechococcus sp. CC9902	316279	Bacteria	Cyanobacteria		Chroococcales	Synechococcus
0	Synechococcus sp. JA-2	321332	Bacteria	Cyanobacteria		Chroococcales	Synechococcus
0	Synechococcus sp. JA-3-3Ab	321327	Bacteria	Cyanobacteria		Chroococcales	Synechococcus
0	Synechococcus sp. RCC307	316278	Bacteria	Cyanobacteria		Chroococcales	Synechococcus
0	Synechococcus sp. RS9917	221360	Bacteria	Cyanobacteria		Chroococcales	Synechococcus
0	Synechococcus sp. WH 7803	32051	Bacteria	Cyanobacteria		Chroococcales	Synechococcus
0	Synechococcus sp. WH 7805	59931	Bacteria	Cyanobacteria		Chroococcales	Synechococcus
0	Synechococcus sp. WH 8102	84588	Bacteria	Cyanobacteria		Chroococcales	Synechococcus
0	Synechocystis sp. PCC 6803	1148	Bacteria	Cyanobacteria		Chroococcales	Synechocystis
1	Syntrophobacter fumaroxidans MPOB	335543	Bacteria	Proteobacteria	Deltaproteobacteria	Syntrophobacterales	Syntrophobacteraceae
2	Syntrophomonas wolfei subsp. wolfei str. Goettingen	335541	Bacteria	Synergistetes			Syntrophomonadaceae
1	Syntrophus aciditrophicus SB	56780	Bacteria	Proteobacteria	Deltaproteobacteria	Syntrophobacterales	Syntrophaceae
0	Tenacibaculum sp. MED152	313598	Bacteria	Bacteroidetes	Flavobacteria	Flavobacteriales	Flavobacteriaceae
0	Thermanaerovibrio acidaminovorans DSM 6589	525903	Bacteria	Synergistetes	[Clostridiales] Family XV. Incertae Sedis	Thermanaerovibrio	Thermanaerovibrio acidaminovorans
1	Thermoanaerobacter pseudethanolicus ATCC 33223	340099	Bacteria	Firmicutes	Clostridia	Thermoanaerobacteriales	Thermoanaerobacteriaceae
1	Thermoanaerobacter sp. X514	399726	Bacteria	Firmicutes	Clostridia	Thermoanaerobacteriales	Thermoanaerobacteriaceae
1	Thermoanaerobacter tengcongensis MB4	273068	Bacteria	Firmicutes	Clostridia	Thermoanaerobacteriales	Thermoanaerobacteriaceae
0	Thermobaculum terrenum ATCC BAA-798	525904	Bacteria	unclassified Bacteria	Thermobaculum
0	Thermobifida fusca YX	269800	Bacteria	Actinobacteria	Actinobacteria (class)	Actinomycetales	Streptosporangineae
0	Thermobispora bispora DSM 43833	469371	Bacteria	Actinobacteria	Actinobacteria (class)	Actinomycetales	Pseudonocardineae
0	Thermomonospora curvata DSM 43183	471852	Bacteria	Actinobacteria	Actinobacteria (class)	Actinomycetales	Streptosporangineae
0	Thermosipho africanus TCF52B	484019	Bacteria	Thermotogae	Thermotogae (class)	Thermotogales	Thermotogaceae
0	Thermosipho melanesiensis BI429	391009	Bacteria	Thermotogae	Thermotogae (class)	Thermotogales	Thermotogaceae
0	Thermosynechococcus elongatus BP-1	197221	Bacteria	Cyanobacteria		Chroococcales	Thermosynechococcus
0	Thermotoga lettingae TMO	416591	Bacteria	Thermotogae	Thermotogae (class)	Thermotogales	Thermotogaceae
1	Thermotoga maritima MSB8	243274	Bacteria	Thermotogae	Thermotogae (class)	Thermotogales	Thermotogaceae
0	Thermotoga petrophila RKU-1	390874	Bacteria	Thermotogae	Thermotogae (class)	Thermotogales	Thermotogaceae
0	Thermotoga sp. RQ2	126740	Bacteria	Thermotogae	Thermotogae (class)	Thermotogales	Thermotogaceae
0	Thermus thermophilus HB27	262724	Bacteria	Deinococcus-Thermus	Deinococci	Thermales	Thermaceae
0	Thermus thermophilus HB8	300852	Bacteria	Deinococcus-Thermus	Deinococci	Thermales	Thermaceae
0	Thioalkalivibrio sp. HL-EbGR7	396588	Bacteria	Proteobacteria	Gammaproteobacteria	Chromatiales	Ectothiorhodospiraceae
0	Thiobacillus denitrificans ATCC 25259	292415	Bacteria	Proteobacteria	Betaproteobacteria	Hydrogenophilales	Hydrogenophilaceae
0	Thiomicrospira crunogena XCL-2	317025	Bacteria	Proteobacteria	Gammaproteobacteria	Thiotrichales	Piscirickettsiaceae
0	Thiomicrospira denitrificans ATCC 33889	326298	Bacteria	Proteobacteria	Epsilonproteobacteria	Campylobacterales	Helicobacteraceae
0	Treponema denticola ATCC 35405	243275	Bacteria	Spirochaetes	Spirochaetes (class)	Spirochaetales	Spirochaetaceae
0	Treponema pallidum subsp. pallidum str. Nichols	243276	Bacteria	Spirochaetes	Spirochaetes (class)	Spirochaetales	Spirochaetaceae
0	Trichodesmium erythraeum IMS101	203124	Bacteria	Cyanobacteria		Oscillatoriales	Trichodesmium
0	Tropheryma whipplei str. Twist	203267	Bacteria	Actinobacteria	Actinobacteria (class)	Actinomycetales	Micrococcineae
0	Tropheryma whipplei TW08/27	218496	Bacteria	Actinobacteria	Actinobacteria (class)	Actinomycetales	Micrococcineae
0	Tsukamurella paurometabola DSM 20162	521096	Bacteria	Actinobacteria	Actinobacteria (class)	Actinomycetales	Corynebacterineae
0	Ureaplasma parvum serovar 1	95656	Bacteria	Firmicutes	Mollicutes	Mycoplasmatales	Mycoplasmataceae
0	Ureaplasma parvum serovar 14	95668	Bacteria	Firmicutes	Mollicutes	Mycoplasmatales	Mycoplasmataceae
0	Ureaplasma parvum serovar 3 ATCC 700970	273119	Bacteria	Firmicutes	Mollicutes	Mycoplasmatales	Mycoplasmataceae
0	Ureaplasma parvum serovar 6	95660	Bacteria	Firmicutes	Mollicutes	Mycoplasmatales	Mycoplasmataceae
0	Ureaplasma urealyticum serovar 10	95664	Bacteria	Firmicutes	Mollicutes	Mycoplasmatales	Mycoplasmataceae
0	Ureaplasma urealyticum serovar 11	95665	Bacteria	Firmicutes	Mollicutes	Mycoplasmatales	Mycoplasmataceae
0	Ureaplasma urealyticum serovar 12	95666	Bacteria	Firmicutes	Mollicutes	Mycoplasmatales	Mycoplasmataceae
0	Ureaplasma urealyticum serovar 13	95667	Bacteria	Firmicutes	Mollicutes	Mycoplasmatales	Mycoplasmataceae
0	Ureaplasma urealyticum serovar 4	95658	Bacteria	Firmicutes	Mollicutes	Mycoplasmatales	Mycoplasmataceae
0	Ureaplasma urealyticum serovar 5	95659	Bacteria	Firmicutes	Mollicutes	Mycoplasmatales	Mycoplasmataceae
0	Ureaplasma urealyticum serovar 7	95661	Bacteria	Firmicutes	Mollicutes	Mycoplasmatales	Mycoplasmataceae
0	Ureaplasma urealyticum serovar 8	95662	Bacteria	Firmicutes	Mollicutes	Mycoplasmatales	Mycoplasmataceae
0	Ureaplasma urealyticum serovar 9	95663	Bacteria	Firmicutes	Mollicutes	Mycoplasmatales	Mycoplasmataceae
0	Veillonella parvula DSM 2008	479436	Bacteria	Firmicutes	Clostridia	Clostridiales	Veillonellaceae
0	Verminephrobacter eiseniae EF01-2	391735	Bacteria	Proteobacteria	Betaproteobacteria	Burkholderiales	Comamonadaceae
0	Vesicomyosocius okutanii HA	412965	Bacteria	Proteobacteria	Gammaproteobacteria	sulfur-oxidizing symbionts.
1	Vibrio alginolyticus 12G01	314288	Bacteria	Proteobacteria	Gammaproteobacteria	Vibrionales	Vibrionaceae
1	Vibrio angustum S14	314292	Bacteria	Proteobacteria	Gammaproteobacteria	Vibrionales	Vibrionaceae
1	Vibrio cholerae 1587	412966	Bacteria	Proteobacteria	Gammaproteobacteria	Vibrionales	Vibrionaceae
1	Vibrio cholerae 2740-80	412614	Bacteria	Proteobacteria	Gammaproteobacteria	Vibrionales	Vibrionaceae
1	Vibrio cholerae AM-19226	404974	Bacteria	Proteobacteria	Gammaproteobacteria	Vibrionales	Vibrionaceae
1	Vibrio cholerae MAK 757	412967	Bacteria	Proteobacteria	Gammaproteobacteria	Vibrionales	Vibrionaceae
1	Vibrio cholerae MO10	345072	Bacteria	Proteobacteria	Gammaproteobacteria	Vibrionales	Vibrionaceae
1	Vibrio cholerae MZO-3	412883	Bacteria	Proteobacteria	Gammaproteobacteria	Vibrionales	Vibrionaceae
1	Vibrio cholerae NRT36s	694563	Bacteria	Proteobacteria	Gammaproteobacteria	Vibrionales	Vibrionaceae
1	Vibrio cholerae O1 biovar eltor str. N16961	243277	Bacteria	Proteobacteria	Gammaproteobacteria	Vibrionales	Vibrionaceae
1	Vibrio cholerae O395	345073	Bacteria	Proteobacteria	Gammaproteobacteria	Vibrionales	Vibrionaceae
1	Vibrio fischeri ES114	312309	Bacteria	Proteobacteria	Gammaproteobacteria	Vibrionales	Vibrionaceae
1	Vibrio fischeri MJ11	388396	Bacteria	Proteobacteria	Gammaproteobacteria	Vibrionales	Vibrionaceae
1	Vibrio harveyi ATCC BAA-1116	338187	Bacteria	Proteobacteria	Gammaproteobacteria	Vibrionales	Vibrionaceae
1	Vibrio parahaemolyticus RIMD 2210633	223926	Bacteria	Proteobacteria	Gammaproteobacteria	Vibrionales	Vibrionaceae
1	Vibrio sp. Ex25	150340	Bacteria	Proteobacteria	Gammaproteobacteria	Vibrionales	Vibrionaceae
1	Vibrio sp. MED222	314290	Bacteria	Proteobacteria	Gammaproteobacteria	Vibrionales	Vibrionaceae
1	Vibrio splendidus 12B01	314291	Bacteria	Proteobacteria	Gammaproteobacteria	Vibrionales	Vibrionaceae
1	Vibrio splendidus LGP32	575788	Bacteria	Proteobacteria	Gammaproteobacteria	Vibrionales	Vibrionaceae
1	Vibrio vulnificus CMCP6	216895	Bacteria	Proteobacteria	Gammaproteobacteria	Vibrionales	Vibrionaceae
1	Vibrio vulnificus YJ016	196600	Bacteria	Proteobacteria	Gammaproteobacteria	Vibrionales	Vibrionaceae
0	Wigglesworthia glossinidia endosymbiont of Glossina brevipalpis	36870	Bacteria	Proteobacteria	Gammaproteobacteria	Enterobacteriales	Enterobacteriaceae
0	Wolbachia endosymbiont of Culex quinquefasciatus Pel	570417	Bacteria	Proteobacteria	Alphaproteobacteria	Rickettsiales	Rickettsiaceae
0	Wolbachia endosymbiont strain TRS of Brugia malayi	292805	Bacteria	Proteobacteria	Alphaproteobacteria	Rickettsiales	Rickettsiaceae
0	Wolbachia pipientis quinquefasciatus	955	Bacteria	Proteobacteria	Alphaproteobacteria	Rickettsiales	Rickettsiaceae
0	Wolbachia sp. endosymbiont of Drosophila melanogaster	163164	Bacteria	Proteobacteria	Alphaproteobacteria	Rickettsiales	Rickettsiaceae
0	Wolinella succinogenes DSM 1740	273121	Bacteria	Proteobacteria	Epsilonproteobacteria	Campylobacterales	Helicobacteraceae
0	Xanthomonas axonopodis pv. citri str. 306	190486	Bacteria	Proteobacteria	Gammaproteobacteria	Xanthomonadales	Xanthomonadaceae
0	Xanthomonas campestris pv. campestris ATCC 33913	190485	Bacteria	Proteobacteria	Gammaproteobacteria	Xanthomonadales	Xanthomonadaceae
0	Xanthomonas campestris pv. campestris str. 8004	314565	Bacteria	Proteobacteria	Gammaproteobacteria	Xanthomonadales	Xanthomonadaceae
0	Xanthomonas campestris pv. campestris str. B100	509169	Bacteria	Proteobacteria	Gammaproteobacteria	Xanthomonadales	Xanthomonadaceae
0	Xanthomonas campestris pv. vesicatoria str. 85-10	316273	Bacteria	Proteobacteria	Gammaproteobacteria	Xanthomonadales	Xanthomonadaceae
0	Xanthomonas oryzae pv. oryzae KACC10331	291331	Bacteria	Proteobacteria	Gammaproteobacteria	Xanthomonadales	Xanthomonadaceae
0	Xanthomonas oryzae pv. oryzae MAFF 311018	342109	Bacteria	Proteobacteria	Gammaproteobacteria	Xanthomonadales	Xanthomonadaceae
0	Xanthomonas oryzae pv. oryzae PXO99A	360094	Bacteria	Proteobacteria	Gammaproteobacteria	Xanthomonadales	Xanthomonadaceae
0	Xylanimonas cellulosilytica DSM 15894	446471	Bacteria	Actinobacteria	Actinobacteria (class)	Actinomycetales	Micrococcineae
0	Xylella fastidiosa 9a5c	160492	Bacteria	Proteobacteria	Gammaproteobacteria	Xanthomonadales	Xanthomonadaceae
0	Xylella fastidiosa Ann-1	155920	Bacteria	Proteobacteria	Gammaproteobacteria	Xanthomonadales	Xanthomonadaceae
0	Xylella fastidiosa M12	405440	Bacteria	Proteobacteria	Gammaproteobacteria	Xanthomonadales	Xanthomonadaceae
0	Xylella fastidiosa Temecula1	183190	Bacteria	Proteobacteria	Gammaproteobacteria	Xanthomonadales	Xanthomonadaceae
0	Yersinia bercovieri ATCC 43970	349968	Bacteria	Proteobacteria	Gammaproteobacteria	Enterobacteriales	Enterobacteriaceae
1	Yersinia enterocolitica 8081	630	Bacteria	Proteobacteria	Gammaproteobacteria	Enterobacteriales	Enterobacteriaceae
0	Yersinia frederiksenii ATCC 33641	349966	Bacteria	Proteobacteria	Gammaproteobacteria	Enterobacteriales	Enterobacteriaceae
1	Yersinia intermedia ATCC 29909	349965	Bacteria	Proteobacteria	Gammaproteobacteria	Enterobacteriales	Enterobacteriaceae
0	Yersinia mollaretii ATCC 43969	349967	Bacteria	Proteobacteria	Gammaproteobacteria	Enterobacteriales	Enterobacteriaceae
1	Yersinia pestis Angola	349746	Bacteria	Proteobacteria	Gammaproteobacteria	Enterobacteriales	Enterobacteriaceae
1	Yersinia pestis Antiqua	360102	Bacteria	Proteobacteria	Gammaproteobacteria	Enterobacteriales	Enterobacteriaceae
1	Yersinia pestis biovar Medievalis str. 91001	229193	Bacteria	Proteobacteria	Gammaproteobacteria	Enterobacteriales	Enterobacteriaceae
1	Yersinia pestis CO92	214092	Bacteria	Proteobacteria	Gammaproteobacteria	Enterobacteriales	Enterobacteriaceae
1	Yersinia pestis KIM	187410	Bacteria	Proteobacteria	Gammaproteobacteria	Enterobacteriales	Enterobacteriaceae
1	Yersinia pestis Nepal516	377628	Bacteria	Proteobacteria	Gammaproteobacteria	Enterobacteriales	Enterobacteriaceae
0	Yersinia pestis Pestoides F	386656	Bacteria	Proteobacteria	Gammaproteobacteria	Enterobacteriales	Enterobacteriaceae
1	Yersinia pseudotuberculosis IP 31758	349747	Bacteria	Proteobacteria	Gammaproteobacteria	Enterobacteriales	Enterobacteriaceae
1	Yersinia pseudotuberculosis IP 32953	273123	Bacteria	Proteobacteria	Gammaproteobacteria	Enterobacteriales	Enterobacteriaceae
1	Yersinia pseudotuberculosis YPIII	502800	Bacteria	Proteobacteria	Gammaproteobacteria	Enterobacteriales	Enterobacteriaceae
0	Zymomonas mobilis subsp. mobilis ZM4	264203	Bacteria	Proteobacteria	Alphaproteobacteria	Sphingomonadales	Sphingomonadaceae
1	Anopheles gambiae	7165	Eukaryota	Arthropoda	Insecta	Diptera	Culicidae
1	Anopheles gambiae str. PEST	180454	Eukaryota	Arthropoda	Insecta	Diptera	Culicidae
2	Apis mellifera	7460	Eukaryota	Arthropoda	Insecta	Hymenoptera	Apidae
1	Arabidopsis thaliana	3702	Eukaryota	Streptophyta	Magnoliophyta	Brassicales	Brassicaceae
0	Caenorhabditis elegans	6239	Eukaryota	Nematoda	Chromadorea	Rhabditida	Rhabditidae
1	Canis familiaris	9615	Eukaryota	Chordata	Mammalia	Carnivora	Canidae
0	Ciona intestinalis	7719	Eukaryota	Chordata	Ascidiacea	Enterogona	Cionidae
2	Danio rerio	7955	Eukaryota	Chordata	Acanthopterygii	Cypriniformes	Cyprinidae
2	Drosophila melanogaster	7227	Eukaryota	Arthropoda	Insecta	Diptera	Drosophilidae
0	Encephalitozoon cuniculi	6035	Eukaryota	Microsporidia		Apansporoblastina	Unikaryonidae
0	Eremothecium gossypii	33169	Eukaryota	Ascomycota	Saccharomycetes	Saccharomycetales	Saccharomycetaceae
1	Fugu rubripes	31033	Eukaryota	Chordata	Acanthopterygii	Tetraodontiformes	Tetraodontidae
0	Gallus gallus	9031	Eukaryota	Chordata	Aves	Galliformes	Phasianidae
0	Gibberella zeae PH-1	229533	Eukaryota	Ascomycota	Sordariomycetes	Hypocreales	Nectriaceae
0	Guillardia theta	55529	Eukaryota	Cryptophyta	Cryptomonadaceae	Guillardia	Guillardia theta
2	Homo sapiens	9606	Eukaryota	Chordata	Mammalia	Primates	Hominidae
0	Magnaporthe grisea 70-15	242507	Eukaryota	Ascomycota	Sordariomycetes	Magnaporthales	Magnaporthaceae
1	Mus musculus	10090	Eukaryota	Chordata	Mammalia	Rodentia	Muridae
0	Neurospora crassa	5141	Eukaryota	Ascomycota	Sordariomycetes	Sordariales	Sordariaceae
0	Oryza sativa	39947	Eukaryota	Streptophyta	Liliopsida	Poales	Poaceae
2	Pan troglodytes	9598	Eukaryota	Chordata	Mammalia	Primates	Hominidae
0	Paramecium tetraurelia	5888	Eukaryota	Ciliophora	Oligohymenophorea	Peniculida	Parameciidae
0	Plasmodium falciparum 3D7	36329	Eukaryota	Apicomplexa	Aconoidasida	Haemosporida
1	Rattus norvegicus	10116	Eukaryota	Chordata	Mammalia	Rodentia	Muridae
0	Saccharomyces cerevisiae	4932	Eukaryota	Ascomycota	Saccharomycetes	Saccharomycetales	Saccharomycetaceae
0	Schizosaccharomyces pombe	4896	Eukaryota	Ascomycota	Schizosaccharomycetes	Schizosaccharomycetales	Schizosaccharomycetaceae
1	Tetraodon nigroviridis	99883	Eukaryota	Chordata	Acanthopterygii	Tetraodontiformes	Tetraodontidae
0	Trypanosoma brucei	5691	Eukaryota	Euglenozoa		Kinetoplastida	Trypanosomatidae
1	Xenopus tropicalis	8364	Eukaryota	Chordata	Batrachia	Anura	Pipidae
