# Supplementary material for: Discovery of the β-barrel–type RNA methyltransferase responsible for N6-methylation of N6-threonylcarbamoyladenosine in tRNAs
Source: Nucleic Acids Res. 2014 Jul 24;42(14):9350–65. doi: 10.1093/nar/gku618 (PMC4132733; doi:10.1093/nar/gku618)
Supplement: SUPPLEMENTARY DATA [file supp_gku618_nar-01435-r-2014-File008.zip › nar-01435-r-2014-File008.nex]

#NEXUS
begin data;
	dimensions ntax=276 nchar=142;
	format datatype=protein missing=? gap=- interleave=yes;
	matrix
	b2	TFSFNQIGVIRSPYKEKFAVPRQPGLVGGGELQLLANQPESVRGLSDFSHLWVIFVFHQT
	b3	QFVFNQIGIIRSPYKEKFAIPRQPGLIGGGELQLLPNQAECVRGLEDFSHIWVLFIFHQT
	b5	LLHLTPIAIIHTPYKEKFSVPRQANLVGTGIVELLPNCPEAVRGLEQFSHLWLIFQFDNV
	b6	NFTFPAIGIVHSCFKEKFGIPRQPGLAARGEIELLPDDPDALAGLEGTSHLWVEFVFHAN
	b7	MYPIEPIAIIESPYQEKFAVPRQPRLVATARVKLLGNCAESIRGIEQFSHVWLLFLFDQN
	b8	PLVLNPIGVIESPYDEKFSVPRQPNLVGKGNLTLFPNCAEAVRGLAQFSHLWLIFQFHQL
	b9	SFQFEQIGVIRSPYKEKFAVPRQPGLVACGELHLIANQADAVRGLEAFSHLWVLFVFHQT
	b10	TNQITAVATCRTPYKQKFGIPRQPGLVARGYVELEGNHLDAVRGIEQYSHLWLLFCFHEN
	b11	ALTLTPIAITRSCFQDKFGVPRQPGLTAHAELVIQSDREDAFRGLESASHIWLTFQFHEA
	b12	QITLPIIGYHRSALSQKFGIPRQPNLVLPSVIEMVTDMPEAFLGVEDFSHLWISWHTHHN
	b13	ELVYRPIGHIRSCYPEKFGAPRQPGLVAITEIVLSQSSEEAVSGLTAFSHIWVLFHFHKT
	b14	NLMPQTIAHIHTPFPEKFSVPRQPGLAVQGIIKPCGDYPAAFSGIEQHSHLWLVFQFHHN
	b15	SYNVSPVGFVRSCFKEKFAIPRQPQLAARGVLELVADQGEAVQGLEAVSHVWLLFLFHMA
	b16	SVNLPIIGIMHSPYGEKFGIPRQPNLVVESYIEMCENDILAFEGIEAFSHLWLIWQFHDN
	b17	THSVSPIGYIRSCFMEKFAIPRQPLLAARGTLELLPDQVEALEGLEQVSHVWLLFLFHQA
	b19	EFVFEQIGVIRSPYKEKFAVPRQPGLVGGGELLLLPNQAEAVRGLSDFSHLWVMFIFHQT
	b20	DIRIRPIGVINSPYTDRANMPIQPCGAVAGRIVIEEALAPGLKDLEGFSHIYLLYHFH--
	b22	MYSIEPIGVIETPYKEKFAVPRQPRLVAKARVKLLGNSPEAVRGLEQFSHVWLLFLFDQN
	b23	DAALYFIGRIRAPWTSRLETPRQGSL-PVCRLEIFEPWVPALQGIDGFSHLQVLYWLNRA
	b24	SFQFEQIGVIRSPYKEKFAVPRQPGLVACGELHLIANQADAVRGLEAFSHLWVLFVFHQT
	b25	EKTIEPVAIMHTGFGEKFGIPRQSGLVAAGQIVFEPQNPDALRGIEEFTHLWIIWGFSEN
	b26	-MELRPIGVIHSPYKTKDEAPFQGRWAKESVIEVFEEYKDAMQGLENVKHIIVLYWFDRA
	b27	SFQFEQIGVIRSPYKEKFAVPRQPGLVACGELHLIANQADAVRGLEAFSHLWVLFVFHQT
	b28	EFHVKAVGIIHSDHATKEEAPIQGIFRALGTVEIFPEFSEGLKDIELFSHLFLFYRFDRA
	b29	SYEIEPIGTIHSELKTRQEAPNQGCEGPEAWIDLNPEFAEGLEGISAGCDLILITWLHRA
	b31	SFQFEQIGVIRSPYKEKFAVPRQPGLVANGELHLIANQADAVRGLEAFSHLWILFVFHQT
	b32	DAGLVFIGRVRTPWTSRGETPRQGSL-PVCRLEIFEPWTQALLGLEKFTQLQVVYWLHQA
	b35	MIQMNPIGTIHTPFKETQGMPIQPAGAVEGALEVLPELAEGLKDVDGFSHVIILYHFHQS
	b36	SFQFDQIGVIRSPYKEKFAVPRQPGLVACGELHLIANQADAVRGLEAFSHLWVLFVFHQT
	b37	-MELVKIGVIHSPYKTKEEAPRQGADSEVCYIEIFGNYIDGLKDIEEAKYLIVLYWGHQS
	b38	SFQFEQIGVIRSPYKEKFAVPRQPGLVACGELHLIANQADAVRGLEAFSHLWVLFVFHQT
	b39	SFQFEQIGVIRSPYKEKFAVPRQPGLVACGELHLIANQADAVRGLEAFSHLWVLFVFHQT
	b40	SFQFEQIGVIRSPYKEKFAVPRQPGLVANGELHLIANQADAVRGLEAFSHLWILFVFHQT
	b41	SFQFEQIGVIRSPYKEKFAVPRQPGLVANGELHLIANQADAVRGLEAFSHLWILFVFHQT
	b42	SFQFEQIGVIRSPYKEKFAVPRQPGLVANGELHLIANQADAVRGLEAFSHLWILFVFHQT
	b43	SYSIEPIGIVRSPYKEKFAVPRQPGLVACSEIILQGNTIEAVRGIEQFSHLWLLFLFNQN
	b44	VFSFNQIGVIRSPYKEKFAVPRQPGLIGGGELQLLANQAEAVRGLSDFSHLWVMFVFHQT
	b45	TNQIQAVAYCRTPYKQKFGIPRQPGLVARGFVELAPNQIDTVRGLEQYSHLWLLFCFHEN
	b46	THSVSPIGHIRSCFMEKFAIPRQPLLAARGTLELLPDQAEALEGLEQVSHVWLLFLFHQA
	b47	SNQIQAVAYCRTPYKQKFGIPRQPGLVARGFVELVPNQIDAVRGLEQYSHLWLLFCFHEN
	b48	MIQFNAIGYAKTAYKTIADMPIQGAGINLAQIVIDEALQAGLQDLGAFSHIYVIFHLHKM
	b49	TYHINPIGFIQSPYKEKFAVPRQPRLAATSRIKLVGNSPEAIRGIEQFSHLWLLFLFDQN
	b50	HINLRPLGVIRTPYQQKFAIPRQPNLIASGEIIFHTSDPNMLRGIEQFSHLWLLFQFHQT
	b51	---MQPVARVSTCYPDKFGAPRQSGLVARARLVFEPRHPDAVRGLEGFSHLWLVWVFSEN
	b52	TYSVSPIGFVRSCFKEKFAIPRQPQLAARGVLELVADQGDAVQGLEQVSHVWLLFLFHQA
	b53	-MELVPIGVIHSPYKRKGEAPHQGRAREEAILEIYPEFQEGLQEIEKKKHIIVLYWCHLG
	b54	EMCFTSIGTVRSPHTSREGAPIQPTGAVRGHIDINPEFQAGVKDLDGFSHIFVLYHCH--
	b55	AYSLEPVAVVRTVYPSREACPRQAGS-EPARIEVASEFQPALDGVRPGQHLLVLTWLEQG
	b56	VFSFNQIGVIRSPYKEKFAVPRQPGLIGGGELQLLANQPEAVRGLSDFSHVWVMFVFHQT
	b57	TYTLTPIGTARSPYKQKFGIARQPGLVAEACIELNT-TADSVRGLEDFDYVWISFIFHGV
	b58	TYHIDPVGFIQSPYKEKFAVPRQPRLVATSRLKLVGNSPEAVRGIEQFSHLWLLFLFDQN
	b59	TYHIDPIGFIQSPYKEKFAVPRQPRLAATSRIKLVGNSPEAIRDIEQFSHLWLLFLFDQN
	b61	MYSIEPIGIIESPYKEKFAVPRQPRLVARSRVKLQGNSPEAVRGLEQFSHVWLLFLFDQN
	b62	TFSFNQIGVIRSPYKEKFAVPRQPGLVGGGELQLLANQPESVRGLSDFSHLWVIFVFHQT
	b63	SFQFEQIGVIRSPYKEKFAVPRQPGLVANGELHLIANQADAVRGLEAFSHLWILFVFHQT
	b64	QLTLFTIGIIHSPYDEKFSVSRQANLVGKGILELLPNSPDAIRGIEQFSHLWLIFQFHQI
	b66	SNTINAVAICRSPYKQKFGIPRQPGLVAKGYIELTSNHLDAVRGIEQYSHLWLLFCFHEN
	b67	SFQFEQIGVIRSPYKEKFAVPRQPGLVANGELHLIANQADAVRGLEAFSHLWILFVFHQT
	b68	QLTLNPIGIIHSPYDEKFSVPRQPNLVGKGILKLLPNSPDAVRGIEQFSHLWLIFQFHQI
	b69	QFFMKPIGYFRAEQIKKYQVPRQAPLSSEGLIELLPQFEQALTGLEGFERIWILFRFH--
	b71	MYPIEPIAIIESPYQEKFAVPRQPRLVATARVKLLGNCAESIRGIEQFSHVWLLFLFDQN
	b73	MYPIEPIAIIESPYQEKFAVPRQPRLVATARVKLLGNCAESIRGIEQFSHVWLLFLFDQN
	b74	SFQFEQIGVIRSPYKEKFAVPRQPGLVANGELHLIANQADAVRGLEAFSHLWILFVFHQT
	b75	SFQFEQIGVIRSPYKEKFAVPRQPGLVACGELHLIANQADAVRGLEAFSHLWVLFVFHQT
	b77	DAGLVFIGRIRTPWTSRGETPRQGSPDPVCRLEIFE-WTQALQGFDKFAHAQVVYWLHMS
	b82	TYTITPIGTARSPYKQKFGIARQPGLVAEVCIELNP-TADSVRGLEDFDYVWISFIFHGV
	b83	SFQFEQIGVIRSPYKEKFAVPRQPGLVACGELHLIANQADAVRGLEAFSHLWVLFVFHQT
	b84	SFDIASIATIATPFKQKFAIPRQPNLAAQGVITFGENDINMLKGIEHYSHLWLLFIFHQN
	b85	AFGFQQIGVIRSSYKEKFAVPRQPGLVGTGELHLLPNQAEAVRGLADFSHIWLLFVFHQT
	b86	SFQFEQIGVIRSPYKEKFAVPRQPGLVANGELHLIANQADAVRGLEAFSHLWILFVFHQT
	b88	DLTLSPIAIIHTPYKEKFSVPRQPNLVGVGIVELLPNSPEAVRGLEQFSHLWLIFQFDQI
	b89	QFTLNAIGKIHTCYKQKFGIPRQAGLSAEARIEIFANRIEAFEELKQSSHIWVHFVFHEN
	b92	MYPIEPIAIIESPYQEKFAVPRQPRLVATARVKLLGNCAESIRGIEQFSHVWLLFLFDQN
	b93	DAGLVFVGRVRTPWRTRAEAPRQGQP-PVCRLEIFDPWKPALQGLERYESIEVIYWLHLS
	b95	DASLYFIGRIRTPWTSRLETPRQGSL-PVCRLEIFE-WVAALQGIEGFSHLQVLYWLNQA
	b98	KFEIEPIGIVHSCFSEKFGIPRQPGLVSVAELELLPNRQELVAGLSEFTHIWVHFVFHKT
	b99	IYQINPIGIIRSDLVSRKAAPSQGSEGPDAWLEVDPALVEGLEGMAVGSEIILITWLHRS
	b100	TYSVSPIGFVRSCFKEKFAIPRQPQLAARGVLELVADQGDAVQGLEQVSHVWLLFLFHQA
	b102	THSVSPIGYIRSCFMEKFAIPRQPLLAARGTLELLPDQVEALEGLEQVSHVWLLFLFHQA
	b103	DYTISAIGHIQSPYKQKFAIPRQPRLVAKAKLIFAPNREEFVRGLDEFSHIWLLFRFHET
	b104	DAGVYFIGRIRTPWSDRKDCPRQGRE-PKCRIELDARWASALHGVADYTWLDVLYWLDKG
	b105	SFQFEQIGVIRSPYKEKFAVPRQPGLVACGELHLIANQADAVRGLEAFSHLWVLFVFHQT
	b107	SYSIEPIGIIRSPYKEKFAVPRQPGLVACSEIILQGNTIEAVRGIEQFSHLWLLFLFDQN
	b108	MYTIEPVGFIESPYKEKFAVPRQPRLVSTSRVRLVENCLESVRNIEQFSHVWLLFLFDKN
	b109	MYSIEPIGVIETPYKEKFAVPRQPRLVAKARVKLLGNSPEAVRGLEQFSHVWLLFLFDQN
	b112	NHIAPIIGYHHAPLSQKFGAPRQPNLVLTSVIEMIADTPAAFIGLEDFSHIWVSWQFHHN
	b114	HFQFEQIGVIRSPYKEKFAVPRQPGLVACGELHLMANQADAVRGLEAFSHLWLLFVFHQT
	b117	MYSIEPIGFIESPYKEKFAVPRQPRLVSTSRVRLVDNCLESVRDIEQFSHVWLLFLFDKN
	b118	SIELKSIGTIHTPYIPTLPIPEQPVQDAPGEISLNPEYVEGLSELSSYRYITLLFYLDKV
	b119	EILMKPIGYIKSPYKEKGEAPRQSTLSTTAVIEILEEYQEGIADIQEGEYGVILFYFHKS
	b121	SKELNIIARIRTDFPTKFGIPRQSGLILKAAVVFEPRNADALRGLEGFSHIWLIWEFSAA
	b122	TNQITAVATCRTPYKQKFGIPRQPGLVARGYVELEPNHLDAVRGIEQYSHLWLLFCFHEN
	b123	THSVSPIGYIRSCFMEKFAIPRQPLLAARGTLELLPDQAEALEGLEQVSHIWLLFLFHQA
	b124	TNQIVAIATCRTPYKQKFGIPRQPGLVARGYVELEPNHLDAVRGIEQYSHLWLLFCFHEN
	b125	QHTVSPVGIVHSCFKEKFAIPRQPQLAARGVLELLPDNGDAVAGLEQVSHVWLLFLFHEA
	b127	SLSLHPIAIINTPYKEKFSVPRQPNLVGVGTVELLPNQPEAVRGLEAFSHLWLIFQFDKV
	b128	AFQFAQIGVIRSPYKEKFAVPRQPGLVGGGELHLVANQADAVRGLESFSHLWILFVFHQT
	b129	MYPIEPIAIIESPYQEKFAVPRQPRLVATARVKLLGNCAESIRGIEQFSHVWLLFLFDQN
	b131	TFSFNQIGVIRSPYKEKFAVPRQPGLVGGGELQLLANQPESVRGLSDFSHLWVIFVFHQT
	b132	TNQITAVATCRTPYKQKFGIPRQPGLVARGYVELEGNHLDAVRGIEQYSHLWLLFCFHEN
	b134	AFEFEQIGIIRSPYKEKFAVPRQPGLVYGGELHLIANQADAVRGLEAFSHLWVLFIFHQT
	b135	AIACRPIGHVRSRFTDPVGMPIQTAGAEAGSVELLPEFEAGLRDIEGFDYLILITHLHQA
	b136	KREIEAVAICRTPYKQKFGIPRQPGLVARGFVELQPNHIDTVRGLSQYSHIWLLFTFHEN
	b137	MYPIEPIAIIESPYQEKFAVPRQPRLVATARVKLLGNCAESIRGIEQFSHVWLLFLFDQN
	b138	SFQFEQIGVIRSPYKEKFAVPRQPGLVANGELHLIANQADAVRGLEAFSHLWILFVFHQT
	b139	SFQFEQIGVIRSPYKEKFAVPRQPGLVANGELHLIANQADAVRGLEAFSHLWILFVFHQT
	b141	DFHFTQIGVIHSPYKEKFAVPRQPGLIGGGKLVLLPNQPDAVRGLEQFSHLWVIFIFHQT
	b142	--MLTTIAIMHSPYKEKFAVPRQPGLVAKGLLEILPNDINAFSGLECFSHLWLMFIFHKN
	b143	SNQIQAVAYCRTPYKQKFGIPRQPGLVARGFVELAPNQIDAVRGLEQYSHLWLLFCFHEN
	b145	SFQFEQIGVIRSPYKEKFAVPRQPGLVACGELHLIANQADAVRGLEAFSHLWVLFVFHQT
	b148	LFTYRPIGTLYSPYSRRIDAPHQGTVVALATLELHELDESAIRDLSGFDRLWLIFAFH--
	b149	TNQIVAIATCRTPYKQKFGIPRQPGLVARGYVELEPNHLDAVRGIEQYSHLWLLFCFHEN
	b150	TYTIVPIATARSPYKQKFGIARQPGLVAEVCIELNP-TADSVRGLEHFDYVWISFIFHGV
	b152	DLTLSPIAIIHTPYKEKFSVPRQPNLVGVGIVELLPNSPEAVRGLEQFSHLWLIFQFDQI
	b153	-MELKPIGVIHSPYKTKEEAPFQGRWAKESVIEIFEEYRDAMQGLENVKHIIVLYWCDRA
	b154	HYQIEPIGYIQSPYKQKFAIPRQPRLIAKAKLIFNPNREEFVRGLDEFSHVWLLFRFHET
	b156	-MDLIPIGIVHSPYEKRGDAPKQGRMSKEAVLKIYPEFVDGLCDIESKKHIIVLYWCHLG
	b157	NHIAPIIGYHRAPLSQKFGAPRQPNLVLTSVIEMIADTPAAFIGLEDFSYIWVSWQFHHN
	b158	ENTIQAVAVCHTPYRQKFGIPRQPGLVAHGFVELLPNDPDTVRGLEQYSHLWLLFCFHEN
	b159	SFQFEQIGVIRSPYKEKFAVPRQPGLVANGELHLIANQADAVRGLEAFSHLWILFVFHQT
	b162	SFQFEQIGVIRSPYKEKFAVPRQPGLVANGELHLIANQADAVRGLEAFSHLWILFVFHQT
	b163	NCQIEAVAFCRTPYKQKFGIPRQPGLVARGFVELQANHIDAVRGLEQYSHLWLLFSFHEN
	b164	MYSIEPIGIIETPYKEKFAVPRQPRLVAKARIKLLGNSPEAVRGLEQFSHVWLLFLFDQN
	b165	NYTFEPIGVIRSPYREKFGIPRQPSLVARMRLELSPDHPDCVRGLAEFSHVWISFVFHQT
	b166	DLTLSPIAIIHTPYKEKFSVPRQPNLVGVGIVELLPNSPEAVRGLEQFSHLWLIFQFDQI
	b167	SYNVSPVGFVRSCFKEKFAIPRQPQLAARGVLELVADGGDAVQGLEQVSHVWLLFLFHQA
	b168	MYPIEPIAIIESPYQEKFAVPRQPRLVATARVKLLGNCAESIRGIEQFSHVWLLFLFDQN
	b169	SFQFEQIGVIRSPYKEKFAVPRQPGLVANGELHLIANQADAVRGLEAFSHLWILFVFHQT
	b170	LLHLTPIAIIHTPYKEKFSVPRQANLVGTGIVELLPNCPEAVRGLEQFSHLWLIFQFDNV
	b171	TFSFNQIGVIRSPYKEKFAVPRQPGLVGGGELQLLANQPESVRGLSDFSHLWVIFVFHQT
	b172	SFDIASIATIATPFKQKFAIPRQPNLAAQGVITFGENDINMLKGIEHYSHLWLLFIFHQN
	b173	QQQLTPIAIIRTPFPEKFSVPRQPGLAALAQVELVGQHAQAIEGIEQFSHLWLTFEFHQH
	b174	SFQFEQIGVIRSPYKEKFAVPRQPGLVACGELHLIANQADAVRGLEAFSHLWVLFVFHQT
	b175	SFQFEQIGVIRSPYKEKFAVPRQPGLVANGELHLIANQADAVRGLEAFSHLWILFVFHQT
	b176	SIELKSIGTIHTPYIPTLPIPEQPVQDAPGEISLNPEYVEGLSELSSYRYITLLFYLDKV
	b177	SKELNIIARIRTDFPTKFGIPRQSGLILKAAVVFEPRNADALRGLEGFSHIWLIWEFSAA
	b178	EILMKPIGYIKSPYKEKGEAPRQSTLSTTAVIEILEEYQEGIADIQEGEYGVILFYFHKS
	b179	SYNVSPVGFVRSCFKEKFAIPRQPQLAARGVLELVADQGEAVQGLEQVSHVWLLFLFHLA
	b180	SYNVSPVGFVRSCFKEKFAIPRQPQLAARGVLELVADQGEAVQGLEQVSHVWLLFLFHLT
	b181	---MEPIGYLESCFKDKFGTPRQPGLVAEARLKIRAQPEESLQGLEGFSHVWLIWVFHQN
	b182	AFEFSAIGVVRTPFKDRFGVPRQPGLAAKGVIKINPDLKTALRSLEEFTHIWIVFVFHDH
	b183	EIKLTAIGTFKSPQVHPYEAGRQPDEFSQGVIELEPNFEQALTGLEGCERIWVVFLFHHN
	b184	SFQFEQIGVIRSPYKEKFAVPRQPGLVANGELHLIANQADAVRGLEAFSHLWILFVFHQT
	b186	SHLVSPIGYLRSCFKEKFTIPRQPQLAARGVLELLPDQGQAVEGLEQVSHVWLLFLFHQA
	b187	SFQFEQIGVIRSPYKEKFAVPRQPGLVANGELHLIANQADAVRGLEAFSHLWILFVFHQT
	b188	SFQFEQIGVIRSPYKEKFAVPRQPGLVANGELHLIANQADAVRGLEAFSHLWILFVFHQT
	b192	GLTCFPVGVIRSPYKEIQGMPIQAKGAVPGTVELNAELEGGLKDLQGFSHIILIYHFHRS
	b194	DFHFTQIGVIHSPYKEKFAVPRQPGLIGGGKLVLLPNQPDAIRGLEQFSHLWVIFIFHQT
	b195	---------MCSPFREKFGIPRQPNLVIESYIEMVENDLLAFEGIEQFSHLWLIWQFHDN
	b196	MFLLKQIGVIRSPFKSPSECPFQGRFSERFTIELFPEYEEGLKDIETCTHLIVLYWLDRA
	b199	NMSMHPIGFIRSCFPEKFGIPRQAGLVARATLELRPDTPEAVRGLEGFSHVWLIFVFHAH
	b200	DIRLSPIGTIRTPFSERQGTPVQPSASTPGCIELNEDLIPGLADLDGFSHLILIYHFDRS
	b201	TNQIVAVATCRTPYKQKFGIPRQPGLVARGYVELEPNHIDAVRGIEQYSHLWLLFCFHEN
	b202	SFQFEQIGVIRSPYKEKFAVPRQPGLVANGELHLIANQADAVRGLEAFSHLWILFVFHQT
	b204	TNQITAVATCRTPYKQKFGIPRQPGLVARGYVELEPNHLDAVRGIEQYSHLWLLFCFHEN
	b205	DLTLSPVAIIHTPYKEKFSVPRQPNLVGVGIVELLPNSPETVRGLEQFSHLWLIFQFDQI
	b206	SFQFEQIGVIRSPYKEKFAVPRQPGLVACGELHLIANQADAVRGLEAFSHLWVLFVFHQT
	b207	NFQIQQIGTIFSPYKTKAECPIQGSVVGKGRIELFAEYVEGLETIETFSHLILFYIFDRA
	b209	NYILKPIGRIISDYKEKSQAPFQGRFK----ISYLEEYMAGLKDIETVSHIIVLYWGHLS
	b210	SFQFEQIGVIRSPYKEKFAVPRQPGLVANGELHLIANQADAVRGLEAFSHLWILFVFHQT
	b211	SFQFEQIGVIRSPYKEKFAVPRQPGLVANGELHLIANQADAVRGLEAFSHLWILFVFHQT
	b212	MHSIDPIGFIESPYKEKFAVPRQPRLVARARVKLVGNTPESVRGLAQFSHVWLLFLFDQN
	b213	-MDLIPIGIVHSPYEKRGDAPKQGRMSKEAVLKIYPEFVDGLCDIESKKHIIVLYWCHLG
	b215	TFSFNQIGVIRSPYKEKFAVPRQPGLVGGGELQLLANQPESVRGLSDFSHLWVIFVFHQT
	b216	TNQITAVATCRTPYKQKFGIPRQPGLVARGYVELEGNHLDAVRGIEQYSHLWLLFCFHEN
	b217	SFKFDAIGVIESPYQEKFAIPRQPNLVAKGKVVLLGNNHELVRDIEQFSHLWLLFVFHGT
	b218	QHTVVPVGIVHSCFKEKFAIPRQPQLAACGVLELLPDQGDAVEGLEQVSHVWLLFLFHQA
	b219	EFVFNQIGTIRSPYKEKFAVPRQPGLVGGGELVLLPNQAEAVRGLSEFSHLWVMFIFHQT
	b221	MIEMQPIGVIRTPHTERRGMPVQPSGAHTGEVEVDPAYAAGLKDLDGFSHITLIFLFDRS
	b222	DAGLVFIGRIRTPWTSRLETPRQGRH-PICRLEIFEPFVPAIKGVDFYSNLEVLYWLDKS
	b223	SFQFEQIGVIRSPYKEKFAVPRQPGLVANGELHLIANQADAVRGLEAFSHLWILFVFHQT
	b224	SFQFEQIGVIRSPYKEKFAVPRQPGLVANGELHLIANQADAVRGLEAFSHLWILFVFHQT
	b225	APLLRPIGVIRSAITARGDAPKQGSEGPDAWLEVYPWAADGLDGIAAGDALLVVTWLHRG
	b226	SVTLPIVGHMCSPFREKFGIPRQPNLVIESYIEMVENDLLAFEGIEQFSHLWLIWQFHDN
	b227	TSQIQAVALCRTPYKQKFGIPRQPGLVARGFVELQPNHIDAVRGLEQYSHLWLLFSFHEN
	b228	SFQFEQIGVIRSPYKEKFAVPRQPGLVACGELHLIANQADAVRGLEAFSHLWVLFVFHQT
	b230	AVTLTPIGRIASDYPDKFGIPRQPGLAARATLRLLPDDPLAVRGLETFSHLWLTFIFHHS
	b232	DLTLSPIAIIHTPYKEKFSVPRQPNLVGVGIVELLPNSPEAVRGLEQFSHLWLIFQFDQI
	b234	SFQFEQIGVIRSPYKEKFAVPRQPGLVANGELHLIANQADAVRGLEAFSHLWILFVFHQT
	b236	TFSFNQIGVIRSPYKEKFAVPRQPGLVGGGELQLLANQPESVRGLSDFSHLWVIFVFHQT
	b237	TYTITPIGTARSPYKQKFGIARQPGLVAKACIELNP-TADSVRGLEDFDYVWISFIFHGV
	b238	KHEIEPLGVIKSPYKTKEEIPRQGHFKVEAVAVLDEKWREGMKGLELCDRLVFLFLFDRS
	b240	SFQFEQIGVIRSPYKEKFAVPRQPGLVANGELHLIANQADAVRGLEAFSHLWILFVFHQT
	b241	DAGLTFIGRIHTPWTDRMMTPRQGRQ-PECQLEIFEPWVAALRGLEKYSNVEVLYWLHQS
	b243	DLTLSPIAIIHTPYKEKFSVPRQPKLVGVGIVELLPNSPEAVRGLEQFSHLWLIFQFDQI
	b244	SFQFEQIGVIRSPYKEKFAVPRQPGLVANGELHLIANQADAVRGLEAFSHLWILFVFHQT
	b245	PFTVTPIGVLRTPHTSREGMPIQPTGACRGEARINPELADGLKDLEGFSHLILLYHFHES
	b246	TAELRFIGVVRSSLKDIGDCPKQGDE-VEAWVDIHEEYRAGLDSLRAGQGLTLLTWLHEA
	b247	QHSVSPIGYVRSCFKEKFAIPRQPSLAARGVLELLPDKGDAVAGLEQVSHVWLLFLFHQA
	b248	SFQFEQIGVIRSPYKEKFAVPRQPGLVANGELHLIANQADAVRGLEAFSHLWILFVFHQT
	b249	SFQFEQIGVIRSPYKEKFAVPRQPGLVACGELHLIANQADAVRGLEAFSHLWVLFVFHQT
	b250	SFQFEQIGVIRSPYKEKFAVPRQPGLVACGELHLIANQADAVRGLEAFSHLWVLFVFHQT
	b251	SFQFEQIGVIRSPYKEKFAVPRQPGLVADGELHLVANQADAVRGLEAFSHLWVIFVFHQT
	b254	DAGLVFVGRVRTPWTSRSETPRQGQP-PVCRLEIFDPWKQALQGLERYENIEVIYWLHLS
	b255	SFQFEQIGVIRSPYKEKFAVPRQPGLVANGELHLIANQADAVRGLEAFSHLWILFVFHQT
	b257	LIIYRPIGVIHSEHVVAEQTPIQPAYACRGQAEIFPEFAEGLRDLEGFSHLYLIYHLHRV
	b258	SYQITSIGHIISPYKEKFAVPRQPGLVGVGQLILHTNHPDAVRGLEQFSHLWLLFIFHQT
	b259	MHSIDPIGFIESPYKEKFAVPRQPRLVATARVKLVGNTPESVRGLAQFSHVWLLFLFDQN
	b260	MISLEAIGVIHTPYST--NAPYQPVHNGEFYIELDERYEEGLKELLRFKYIYVIFYIDK-
	b261	TNQIVAVATCRTPYKQKFGIPRQPGLVARGYVELEPNHIDAVRGIEQYSHLWLLFCFHEN
	b263	SFQFDQIGVIRSPYKEKFAVPRQPGLVACGELHLIANQADAVRGLEAFSHLWVLFVFHQT
	b264	TFSFNQIGVIRSPYKEKFAVPRQPGLVGGGELQLLANQPESVRGLSDFSHLWVIFVFHQT
	b265	SFQFEQIGVIRSPYKEKFAVPRQPGLVANGELHLIANQADAVRGLEAFSHLWILFVFHQT
	b266	TYTIVPIATARSPYKQKFGIARQPGLVAEVCIELNP-TADSVRGLEDFDYVWISFIFHGV
	b268	MYPIEPIAIIESPYQEKFAVPRQPRLVATARVKLLGNCAESIRGIEQFSHVWLLFLFDQN
	b270	DAGLVFIGRIHTPWTSRGETPRQGSP-PVCRLEIFEPWTQALQGLDKFAHAQVVYWLHLS
	b272	MYTIEPVGFIESPYKEKFAVPRQPRLVSTSRVRLVENCLESVRDIEQFSHVWLLFLFDKN
	b274	TFSFNQIGVIRSPYKEKFAVPRQPGLVGGGELQLLANQPESVRGLSDFSHLWVIFVFHQT
	b275	SLQLHAIGIIHTPYKEKFSVPRQPNLVGTGILELLPNQAETVRGLAQFSHLWLIFQFDRV
	b278	THSVSPIGYIRSCFMEKFAIPRQPLLAARGTLELLPDQVEALEGLEQVSHVWLLFLFHQA
	b280	TNQIVAVATCRTPYKQKFGIPRQPGLVARGYVELEPNHIDAVRGIEQYSHLWLLFCFHEN
	b281	QLTLNPIGIIHSPYDEKFSVPRQPNLVGKGILKLLPNSPDAVRGIEQFSHLWLIFQFHQI
	b283	SSQLNAVAICRTPYKQKFGIPRQPGLVAVGYIEFEPNHIDAVRGIEQYSHLWLLFCFHEN
	b284	SLTLSPIGTIQTPYGEKFSVPRQPNLVGRGILRLLPNTPDAVRGLEQFSHLWLIFQFHQI
	b285	SFQFEQIGVIRSPYKEKFAVPRQPGLVANGELHLIANQADAVRGLEAFSHLWILFVFHQT
	b286	ESPLSPIGRVRTPFTQRFGIPRQGTLLIPGYLELDPDRAEAWQGIEAFSHLWLLTWFHAG
	a1	PICLRPIGVVEVGLP----RFG-RVDKFVSVIRVYDEYAEGLAGLDDYSHAFVLWYFHET
	a2	MSCFEPIGYVRHWYTDEEVKAK-RA--VDAVIEVLPQYEEGLRGIEEFSHVVVVAFLHKF
	a3	---MRVAAALGAGYRYADGRLG-RVDKFVSVIRVFDEYVEGPGRLEEYSHAFIIWLFHET
	a4	MYSLTPIGYIRHNYSDEEVKKR-RV--VEAVVEILPEYEAGLAGIEEYSHIIIIAYLHKF
	a5	PICVRPIGVVEVGLP----RWG-SVDRFVSVIRVFDEYVDGLVGLEEYSHAFILWHFHEA
	a6	-MEVVPIGYIRKTD-------------RDVFIEILDEFLEGLEGLEEGMWIKVIAWLHKS
	a7	MPCFEPIGYVRHQYPDDEVRRRA----VDAVIEVLPQYEEGLRGIEEFSHVIIIAHLHKH
	a8	PICLKPIGVVEVGMP----RFG-KVDKVVSVIRIYDEYVEGLTGLEEYSHAFILWYFHES
	a9	EMVLRPIGVIHTPFTSRAEAPH-QGRVEICEIEIFPEFEDGLMDIEKCTHLIVLYWLDRA
	a11	DIVLKPIGFVRTGTPDEEVKNALDKNIVKGFIEVLPEYAEGLKGLEGFSHIIIVAYLHKV
	a12	AFKIVPVGYIRKE--------------KNVFIEILPEFREGMEGLREGDWIKLILWFHKS
	a13	LVQLRQVGVIRSPYKNFSKAPH-QGRFETVEIEIFPEFEDGLKDIETCTHLIVLYWLDRA
	a14	-MILKPIGVVKSPFKTQNDAPR-QGRFAVSEIAIFDEYADGLHKIENLRHIIVLYWMDKA
	a15	MITYEPIGFIEVEGEPSRQ--------KESFVVVRPDLAEGLLGLNEFSHGIVIYHLHLA
	a16	SVCFKYIGYIKRKDNSSSRQ-------DIVEVIVDKEYEEGLTGIEGFSHIILVYHLHLV
	a17	------MGVVEVGLP----RLG-RVDKFVSVIRIFDEYVEGLGGLEEYSHAFIIWLFHET
	a18	----MPIGHVRHGYSDDEVKRR-GA--VDAVIEVLPEFEAGLAGVEEYSHIIMVAYLHKF
	a19	EYKIFEIGLFKKEG-------------ENSYLEIYDEFLDGIDGLTKNSKILIFLWFNRS
	a20	DIIFHPIGIIHSDHTEHENTPI-QGIFSVGYIEVFDEFKAGLADVESFSHIYAFYYFHRA
	a21	MIELEPIGVIHSPFTSRGSAPR-QGRSEPMKIEIYPQFVPGLGTMEGISHIWVLYWMDRA
	a24	AVEFRPVGFVRHRYVEAVVEVLPEFEEGLRAMEEFSHLILVTYLHKSRGRPLVVRPKPGA
	a25	EICLRPIGVVEVGLP----RSG-GVDRYVSTVRIFDEFAEGLAGLEEYSHAIIVWHLHEA
	a26	MICFKPIGFFRTGASREEVKGSFDG--VEGYIEILEEYRDGLIGLNGFSHIFIISYLHEV
	a27	ALALDPIGTIHSPFESAVDMPIQPAGSARGTVELEGRYADGLADLGGFSHCILLYHFHES
	a28	---MTQIGTVRNDFETPVGPEEMAD--HESTIVIDEDYAEGLYRIEDNDYVTVLWYLHES
	a29	SFKIYAIGNINQIK-------------DKTILNIFKEYSDGLAGLKEKTKISLLLWFDKS
	a31	KVEFTPIGYVENDYLEPGHNEEIYG--KVSKIILRKDLEDGLYRVDELEKLYILFYFSKS
	a32	SCCFKYIGYVKREDNSPSRR-------SVVKIVVDKEYEEGLRGIEDYSHLIIVYHLHLS
	a33	EIRLQPIGVVRVDASDEEVKKALHG--VEGVIEVFPEYEAGLNGIEGFSHIIVIAYLHKV
	a34	LYCFRPIGIVEEGLPKPEEPERKRLKSVIGTIRVFDEYVEGLKGLEEYSHLIIVYVFHEA
	a35	LVTFNPIGTVKIED-------------GWYYIELKEKFFEATLGLDEFSHIQVIWWFNLY
	a38	EYKIFEIGMFKKEG-------------ENSYLEIYDEFLDGIDGLTKNSKILIFLWFNRS
	a39	DIRLRPIGVVRNTIKQPFLIASESGLTTISEVVLNRDLADLLEGIDEYSHIKILYWAHGV
	a40	EYKIFEIGMFKKGE-------------EKSYLEIYDEFLEGIDGLTENSKILIFLWFDRS
	a41	DYTYTPIGTIHSPFKDIVGMPIQPTGAIRGTIEIRSDLKGGLADLERFSRIILLYSLHRC
	a42	EIRIRPVGVVRSPFKTRSDAPA-QGRFEESEIHIFPEYLDAVDGLELFSHIFVLYWLHLA
	a43	KIELESIGTIHTEFKDIEGMPIQPTGAVEGKIVLDEKYAAGLKDLEDFSHIHLLYLLHKV
	a45	MICYRPIGIIHSPFKEPKDVPI-QASAIEGTVEVFPEFSEGLKDIEEFSHIILIYHFHRA
	a46	SFKLIPIGYIRKG--------------ADTFIEILPEFLDAIEGLQDGDWIKLILWFHKS
	a47	EFTYKAIGVVHSEFTRKDATPI-QSIFAIGTVELFPEYADGLKDIEGFSHLYLLYHFNQA
	a48	EIKLEPIGIVHSSVRERKDMPL-QG--VEAEIEVFREYEEGLMGIEENSHLFVVCWLDKA
	a49	---------------------------MRSEIVIDEEYADGLMDIEQNELITVIFYFDRS
	a50	EIVLRPIGFVSHGLPDSTVRENIGG--VEGFIEVLPEYAPGLDGLAGFSHIIVIAYLHKS
	a51	KVEFTPIGYVENDYFKPEYKEE-VYE-KVSKIVLREDLVDGLYRVEELEKLYILFYFSKS
	a52	EYTIFEIGIFKKEE-------------TESYLEIFPEFFDGTEGLTNNSKILIFLWFNGS
	a54	GIEMVPVGYVENDYLEPVYNEEVYS--KVSKIVLKKEFTDGLYRIEDFEKLYILFYFSKS
	a55	EICYRPIGVIHSPFKEPKDVPIQASAAIRGTVDVFPEFEEGLKDIEGFSHVILIYHFHRA
	a56	-MYATPIGYADTRFETAADAPR-QGVEYAANVQVYESFRGGLVGLEPDDRVVVVWWADDA
	a58	MYYLKPIGVVEQNE-------------NYTVLNIFDEFVEGLDGLKEGDYIIVLVWFHKN
	a59	PIIFRPIGVIWSPFNDPVGMPIQPGGAVRGEVEVDPAFAGGLVDLHEFSRIILLYAFHRS
	a60	MTEFTPIGIAHSPFQTAGAPPF-QSTFAEGTIEVFPEFQEGLNSIEGFSHLILLSHFNCA
	a62	EYKIFEIGMFKKEG-------------ENSYLEIYDEFLGGMDGLTKNSKILVFLWFDGS
	a63	NITLQPIGMVRNNIKQPFIIASEKGLKTVSEVVLNSDLAEHLDGIEEFSHITILYWAHGV
	a64	TFTAKPVGTVHADN-------------ESFLIEIAGPFRPALQGLDGFSHLVVLWWGDRV
	a65	-MELSPIGLVHSGIRFRSDMPV-QG--VDAEIEIFSRYAGGLSGIEENSHLILVCWMHEA
	a66	AIECIPIGAVRSPYRERGDAPR-QGRLTVAEIHVLDAYVPGLEGLERSSHLIILYWLDRA
	a67	EYSCRTIGVARTAFTDPAATPI-QAAFACGTVEVYPEFRDGLSALAGFSHLILIYRFHRA
	a68	-MILRPVGFVRSTVQEPFLVAG-RDGITVSEIVIDENRVALLDGIEEYSHVTVLYWGHKV
	a70	EVTYRIIGTIHSPFTDQDTTPI-QSIFEEGTIEVFPEYADGLEGVEGFSHIILLYHFHQA
	a71	NACFKYIGFIKRNDNSTSRN-------AIIEIHVNKEYEEGLKGLEEFSHIIVIYHLHLA
	b2	MEGSWRPTVRPPRLGGNRMGVFATRSTFRPNPIGMSLIELKGVRCQNLALGSLDLVDGTP
	b3	MEGGWRPTVRPPRLGGNRTGVFATRSTFRPNPIGMSLVELKGIRAKGLELGSLDLVDGTP
	b5	PTGKWQPTVRPPRLGGNRIGVFASRSTHRPNPLGLSKVELREVEYKNLHLGSVDLIDGTP
	b6	RREDWKARVKPPRLGGNTLGVFATRSPTRPSPIGLSVVRLHDWEQREIRISGLDLLDGTP
	b7	LAAGWKPTVRPPRLGGNRVGVFASRATFRPNGIGMSAVELKGVSKEGLELGSVDLVNGTP
	b8	PAREWHSTVRPPRLGGNRIGVFASRATHRPNPIGLSKVALEAIEIHHLKLGSVDLVNGTP
	b9	MDGGWRPTVRPPRLGGNRMGVFATRSTFRPNPIGMSLVALKGIECRKLKLGSLDLVDGTP
	b10	LAQGWKTTVRPPRLGGNKLGVFATRSTFRPNGIGQSVVKLHGVVQRKLEISGMDLVDGTP
	b11	VRAEWRPVVRPPRLGGNKIGVFASRSPFRPNSLGLSVVRNEGLARKNLKISNHDLIEGTP
	b12	SGHRFKPKVRPPRLGGNKLGVFATRSTYRPSQLGLSVVKLVKVEVVSLHITGADMVDGTP
	b13	AAAGWKPKVRPPRLGGNSVGVFASRSPFRPNPIGLSAVRLLSVQERDLSVEGGDFVDGAP
	b14	KDSQWQAQVRPPRLGGNKVGVFATRSPFRPNNIGLSAVKLLAVNNEPLVVAGADLVDGTP
	b15	LEDKPRLKVRPPRLGGNSMGVFATRATHRPNGIGQSVVRLDKVEAGRLWLSGIDLLDGTP
	b16	DDERFRPQVRPPRLGGNKIGIFATRSMYRPAPIGLSVVQFKHIEKIGIYVNGSDLLNGTP
	b17	LEDKPRLKVRPPRLGGNSLGVFATRATHRPNGIGQSVVRLEGFEAGRLWLSGIDLLDGTP
	b19	MEGGWRPTVRPPRLGGNRMGVFATRSTFRPNPLGMSLIELKGVRVKNLELGSLDLVDGTP
	b20	MSTGFDLTVVPFEPAER--GLFSTRAPRRPNQIGLSIVRLERIEGNTLHILDVDVLDGTP
	b22	LEAGWKPTVRPPRLGGNRIGVFASRSTFRPNGIGMSAVEVKGVTKQGLDLGSVDLVDGTP
	b23	RRDL---VKQSPHHDGETRGTFALRSPVRPNPIGVSTVRFVALEGSTVLVRGLDCLDETP
	b24	MDGGWRPTVRPPRLGGNRMGVFATRSTFRPNPIGMSLVALKGIECRKLKLGSLDLVDGTP
	b25	RVEKFTPLVTPPRLGGRKRGVFATRSPFRPNGMGLSSVRLDKVEYKSIHVSGVDMLDGTP
	b26	DRDKLK-TITPW--GPEEKGVFSTRSPSRPNPIAFSIGEIRKIEENKIYVLGLDALDKSP
	b27	MDGGWRPTVRPPRLGGNRMGVFATRSTFRPNPIGMSLVALKGIECRKLKLGSLDLVDGTP
	b28	EPGE---LVRHPFLDDEPHGIFATRHPCRPNCIGITVVKLV--ERRGLTVSGIDVLNATP
	b29	RRDVL--KVHPRRDPTRLAGVFATRSPDRPNPLGLHQVRVLEINGA-IRVGPLEAIDGTP
	b31	MEGGWRPTVRPPRLGGNRMGVFATRSTFRPNPIGMSLVELKEVVCHKLKLGSLDLVDGTP
	b32	RRD----LVIQRGHGHDPRGTFALRSPLRPNPIGISAAALVGIEGSTVLVRGLDCLDQTP
	b35	--NGYTLRVTPF-LDKEERGVFSTRAPKRPNPIGLSVVEVVKVEGNIVHVKNIDVLDGTP
	b36	MDGGWRPTVRPPRLGGNRMGVFATRSTFRPNPIGMSLVALKGIECRKLKLGSLDLVDGTP
	b37	NREIL--ITKTP-FSDVPKGVFACRSPNRPNPILFDVAELIDRKGNLLLVKGLDAINGSP
	b38	MDGGWRPTVRPPRLGGNRMGVFATRSTFRPNPIGMSLVALKGIECRKLKLGSLDLVDGTP
	b39	MDGGWRPTVRPPRLGGNRMGVFATRSTFRPNPIGMSLVALKGIECRKLKLGSLDLVDGTP
	b40	MEGGWRPTVRPPRLGGNRMGVFATRSTFRPNPIGMSLVELKEVVCHKLKLGSLDLVDGTP
	b41	MEGGWRPTVRPPRLGGNRMGVFATRSTFRPNPIGMSLVELKEVVCHKLKLGSLDLVDGTP
	b42	MEGGWRPTVRPPRLGGNRMGVFATRSTFRPNPIGMSLVELKEVVCHKLKLGSLDLVDGTP
	b43	LEAGWRPTVRPPRLGGNRIGVFASRATFRPNGIGMSAVELKGIRQKGIELGGVDLVNGTP
	b44	MNGGWRPTVRPPRLGGNRMGVFATRSTFRPNPIGMSLIELKEVRCQGLVLGSLDLVDGTP
	b45	LAQGWKTTVRPPRLGGNKLGVFATRSTFRPNGIGQSVVKLHGVHSDNLEISGMDLLDGTP
	b46	LEDKPRLKVRPPRLGGNSLGVFATRATHRPNGIGQSVVRLERFEPGRLWLSGIDLLDGTP
	b47	LAAGWKTTVRPPRLGGNKLGVFATRSTFRPNGIGQSVVKLHAVHTRNLEISGMDLLDGTP
	b48	SEPAL--SVIPF-LDTKPHGIFATRSPKRPNPIGLSIAEIERIEGNIIFVKDIDLLDGTP
	b49	LEAGWRPTVRPPRLGGNRIGVFASRATFRPNGIGMSAVELKGVIQEGLELGSVDLVDNTP
	b50	VEKGWSPMVRPPRLGGNKQGVLATRSTFRPNAIGMSVVQYDKVEHKDLHVKGVDLLDGTP
	b51	VDKGWSPTVRPPRLGGNRMGVFATRAPFRPNPIGLSAVRLERVELHPLHLSGVDLVDGTP
	b52	LEDKPRLKVRPPRLGGNSMGVFATRATHRPNGIGQSVVKLDKVEANRLLISGIDLLDGTP
	b53	KRDVIK-TATPW---GPIKGVFATRSPNRPNPIAFCVADLIKVEGNKLYVKGVDALDKSP
	b54	LSQGYDLEVVPF-MDTEVHGVFATRAPRRPNPIGLSVVRLLAVYSGRLDLADVDLLDGTP
	b55	DRACLRC---HPRGDVNQRGVFTTRSPDRPNPIGLHEVRVLGWENGVLTVSGMEVVDGTA
	b56	MEGGWRPTVRPPRLGGNRMGVFATRSTFRPNPIGMSLIELKGIRCQGLELGSLDLVDGTP
	b57	LDEGWAQMVRPPRLGGKKMGVFATRSPHRPNHLGLSLLKLERIET-GLYCSGADLLDGTP
	b58	LEAGWRPTVRPPRLGGNRIGVFASRATFRPNGIGMSAVELKGVIQEGLELGSVDLVDSTP
	b59	LEAGWRPTVRPPRLGGNRIGVFASRATFRPNGIGMSAVELKGVIQEGLELGSVDLVDNTP
	b61	LEAGWKPTVRPPRLGGNRIGVFASRSTFRPNGIGMSAVEVKGISKKGLELGNVDLVDGTP
	b62	MEGGWRPTVRPPRLGGNRMGVFATRSTFRPNPIGMSLIELKGVRCQNLALGSLDLVDGTP
	b63	MEGGWRPTVRPPRLGGNRMGVFATRSTFRPNPIGMSLVELKEVVCHKLKLGSLDLVDGTP
	b64	PEREWHATVRPPRLGGNRIGVFASRATHRPNPIGLSKVRLEGVEISSLKLGSVDLVNGTP
	b66	LSQGWKTTVRPPRLGGNKLGVFATRSTFRPNGIGQSVVRLHGVVQRKLEISGMDLLDGTP
	b67	MVGGWRPTVRPPRLGGNRMGVFATRSTFRPNPIGMSLVELKEVVCHKLKLGSLDLVDGTP
	b68	PEREWHATVRPPRLGGNRIGVFASRATHRPNPIGLSKVALESVEVRNLKLGSVDLVNGTP
	b69	LHTHWKPKVLPPRGEKK--GVFATRSPHRPNLIGLSCVKLKKICGLKLYIVNHDLLEGTP
	b71	LAAGWKPTVRPPRLGGNRVGVFASRATFRPNGIGMSAVELKGVSKEGLELGSVDLVNGTP
	b73	LAAGWKPTVRPPRLGGNRVGVFASRATFRPNGIGMSAVELKGVSKEGLELGSVDLVNGTP
	b74	MEGGWRPTVRPPRLGGNRMGVFATRSTFRPNPIGMSLVELKEVVCHKLKLGSLDLVDGTP
	b75	MDGGWRPTVRPPRLGGNRMGVFATRSTFRPNPIGMSLVALKGIECRKLKLGSLDLVDGTP
	b77	RRD----LVIQRGHGIDPRGTFALRSPLRPNPIGISSVAVVGIEGATVLVRGLDCLDGTP
	b82	LDEGWAQMVRPPRLGGKKMGVFATRSPHRPNHLGLSLLKLNRIET-GLYCSGADLLDGTP
	b83	MDGGWRPTVRPPRLGGNRMGVFATRSTFRPNPIGMSLVALKGIECRKLKLGSLDLVDGTP
	b84	LERGWKSTVKAPRLGGNTMGVLASRSTHRPNGIGMSVVVNKGITSRNLCVEGVDLVDGTP
	b85	SAGGWRPTVRPPRLSGNRLGVFATRLPFRPNPIGMSLVALEGVTLCGLRLGSLDLVDGTP
	b86	MEGGWRPTVRPPRLGGNRMGVFATRSTFRPNPIGMSLVELKEVVCHKLKLGSLDLVDGTP
	b88	QQGKWQPTVRPPRLGGNRVGVFASRATHRPNPLGLSKVKLHQVECINLHLGAVDLVDGTP
	b89	RRTEWKPKVKAPRLGGNTIGVFATRSPVRPNPIGLSAVRLETIEHSSLVIRGGDFLDGTP
	b92	LAAGWKPTVRPPRLGGNRVGVFASRATFRPNGIGISAVELKGVSKEGLELGSVDLVNGTP
	b93	RRDI---VRQVPKSSGSSHGTFALRSPVRPNPIGTSIVKLVGIEGSTVLVRGLDCLDETP
	b95	RRDL---VRQSPRHHDGTRGTFALRSPVRPNPIGVSTVRFVALEGSTVLVRGLDCLDQTP
	b98	IEAGWRESIRPPGLGGKRVGVFASRSPHRPNHMGMSVVRLRGIRASKLQLSGIDLLDGTP
	b99	QRDIL--KLHPRGDRGRIMGVFSTRSPDRPNPLGLHRVTVLQISGN-LRVGPIEAIDGTP
	b100	LEDKPRLKVRPPRLGGNSMGVFATRATHRPNGIGQSVVKLDKVEANRLWISGIDLLDGTP
	b102	LEDKPRLKVRPPRLGGNSLGVFATRATHRPNGIGQSVVRLEGFEAGRLWLSGIDLLDGTP
	b103	ADKGYSAMVRPPRLGGNRKGVFATRATFRPNAIGMSAVKLEGIEYKNLLLAGIDLLDGTP
	b104	RRDL---VIQNPKSDGKLFGTFALRSPQRPNPIGLSRVRLERVEGTTLVVRGLDCLDGTP
	b105	MDGGWRPTVRPPRLGGNRMGVFATRSTFRPNPIGMSLVALKSIECRKLKLGSLDLVDGTP
	b107	LEAGWRPTVRPPCLGGNRIGVFASRATFRPNGIGMSAVELKGIRQKGIELGGVDLVDGTP
	b108	LEAGWKPTVRPPRLGGNRIGVFASRATFRPNGIGMSAVELKGVSQEKLDLGSVDLVDGTP
	b109	LEAGWKPTVRPPRLGGNRIGVFASRSTFRPNGIGMSAVEVNGVTKQGLDLGSVDLVDGTP
	b112	ADSSFRAQVRPPRLGGNKIGVFASRSMYRPSALGLSVVKLEHIEIIELIISGADMIDGTP
	b114	MEGGWRPTVRPPRLGGNRMGVFATRSTFRPNPIGMSLVALKGIECRKLELGSLDLVDGTP
	b117	LEAGWKPTVRPPRLGGNRIGVFASRATFRPNGIGMSAVELKGVSQEKLDLGSVDLVDGTP
	b118	SEKSLKVPSIAP-----ELGVFASRSPRRPNPLGLSVVELRGIEGNEILISSIDAYNGTP
	b119	--EGYKLTLS--RRNNQVMGVFSTRSPNRPNGIGLSTVRFVKREGNRLFFEGVDMLDNTP
	b121	LRDTWSPTVRPPRLGGNRMGVFATRSPFRPNPLGLSSVRLDSIELDPLHVSGADLLDQTP
	b122	LAQGWKTTVRPPRLGGNKLGVFATRSTFRPNGIGQSVVKLHRVVQHKLEISGMDLVDGTP
	b123	LEDKPRLKVRPPRLGGNSLGVFATRATHRPNGIGQSVVRLEGFEAGRLWLSGIDLLDGTP
	b124	LAQGWKTTVRPPRLGGNKLGVFATRSTFRPNGIGQSVVKLHGVVQRKLEISGMDLVDGTP
	b125	LEDKPRLKVRPPRLGGNSMGVFATRATHRPNGIGQSVVRLEGIEPGRLLLSGIDLLDGTP
	b127	PQGKWQPTVRPPRLGGNRIGVFASRSTHRPNPLGLSKVELRKIEISNLHLGSVDLVDGTP
	b128	MEGGWRPTVRPPRLGGNRMGVFATRSTFRPNPIGMSLVELKGIRCQKLELGSLDLVDGTP
	b129	LAAGWKPTVRPPRLGGNRVGVFASRATFRPNGIGMSAVELKGVSKEGLELGSVDLVNGTP
	b131	MEGGWRPTVRPPRLGGNRMGVFATRSTFRPNPIGMSLIELKGVRCQNLALGSLDLVDGTP
	b132	LAQGWKTTVRPPRLGGNKLGVFATRSTFRPNGIGQSVVKLHRVVQRKLEISGMDLVDGTP
	b134	MEGGWRPTVRPPRLGGNRMGVFATRSTYRPNPIGMSLVELKGIRCQKLELGSLDLVDGTP
	b135	VEKL---EVVPF-MDDSSHGVFATRAPARPNRLGLSIVRLVRREGLLLHFLGNDMLDGTP
	b136	LSQGWKTTVRPPRLGGNKLGVFATRSTFRPNGIGQSVVRLHAIHQRKLEISAMDLLDGTP
	b137	LAAGWKPTVRPPRLGGNRVGVFASRATFRPNGIGMSAVELKGVSKEGLELGSVDLVNGTP
	b138	MEGGWRPTVRPPRLGGNRMGVFATRSTFRPNPIGMSLVELKEVVCHKLKLGSLDLVDGTP
	b139	MEGGWRPTVRPPRLGGNRMGVFATRSTFRPNPIGMSLVELKEVVCHKLKLGSLDLVDGTP
	b141	IEGGWKPMVRPPRLGGNKMGVFATRSTFRPNPIGMSLIELKGIEYRKLELGSLDLVDGTP
	b142	TQETWSPMVRPPRLGGNRMGVFATRSPNRPNPIGLSLVEYHGIVQKKLQISSLDLVDGTP
	b143	LAAGWKTTVRPPRLGGNKLGVFATRSTFRPNGIGQSVVKLHAVHTHNLEISGMDLLDGTP
	b145	MDGGWRPTVRPPRLGGNRMGVFATRSTFRPNPIGMSLVALKSIECRKLKLGSLDLVDGTP
	b148	LSEGWKSRVKPPRGGPK--GVLATRAPHRPNAIGLSAVELVAVEGRTLHLRGVDLLDGTP
	b149	LAQGWKTTVRPPRLGGNKLGVFATRSTFRPNGIGQSVVKLHGVVQRKLEISGMDLVDGTP
	b150	LDEGWAQMVRPPRLGGKKMGVFATRSPHRPNHLGLSLLKLERIET-GLYCSGADLLDGTP
	b152	QQGKWQPTVRPPRLGGNRVGVFASRATHRPNPLGLSKVELRQVECINLHLGAVDLVDGTP
	b153	DRNRLK-TITPW--GPEEKGVFSTRSPSRPNPIAFSIGEIRKIEGNKIYVLGLDAIDKSP
	b154	ADKGWSALVRPPRLGGNKKGVFATRATFRPNAIGMSAVKLDGINYKNLELSGIDLLDGTP
	b156	KRDVLK-TVTPW--GPEVKGVFATRSPSRPNPIAFCVADLVKVEGNKLYVKGVDALDGSP
	b157	ADSSFRAQVRPPRLGGNKIGVFASRSMYRPSALGLSVVKLEAIEIVELIISGADMIDGTP
	b158	LAQGWKNTVRPPRLGGNKLGVFATRSTFRPNGIGQSVVRLHGIVKRKLEISGMDLLDGTP
	b159	MEGGWRPTVRPPRLGGNRMGVFATRSTFRPNPIGMSLVELKEVVCHKLKLGSLDLVDGTP
	b162	MEGGWRPTVRPPRLGGNRMGVFATRSTFRPNPIGMSLVELKEVVCHKLKLGSLDLVDGTP
	b163	LSQGWKTTVRPPRLGGNKLGVFATRSTFRPNGIGQSVVKLHKIHQKKLEISGMDLLDGTP
	b164	LEAGWKPTVRPPRLGGNRIGVFASRSTFRPNGIGMSAVEVKGITKKGIDLGSVDLVDGTP
	b165	MDRGWQPLVRPPRLGGNKVGVFASRSTHRPNPMGLSLVELLAVNVDNLELAGADLLDGTP
	b166	QQGKWQPTVRPPRLGGNRVGVFASRATHRPNPLGLSKVELRQVECINLHLGAVDLVDGTP
	b167	LEDKPRLKVRPPRLGGNSMGVFATRATHRPNGIGQSVVKLDKVEPGRLWISGIDLLDGTP
	b168	LAAGWKPTVRPPRLGGNRVGVFASRATFRPNGIGMSAVELKGVSKEGLELGSVDLVNGTP
	b169	MEGGWRPTVRPPRLGGNRMGVFATRSTFRPNPIGMSLVELKEVVCHKLKLGSLDLVDGTP
	b170	PTGKWQPTVRPPRLGGNRIGVFASRATHRPNPLGLSKVELREVEYKNLHLGSVDLIDGTP
	b171	MEGGWRPTVRPPRLGGNRMGVFATRSTFRPNPIGMSLIELKGVRCQNLALGSLDLVDGTP
	b172	LERGWKSTVKAPRLGGNTMGVLASRSTHRPNGIGMSVVVNKGITSRNLCVEGVDLVDGTP
	b173	--SSWQERVRPPRLGGNQLGVFATRSPFRPNQLGLSVVELVAVETEPLTVRGADLVDNTP
	b174	MEGGWRPTVRPPRLGGNRMGVFATRSTFRPNPIGMSLVALKGIECRKLKLDSLDLVDGTP
	b175	MEGGWRPTVRPPRLGGNRMGVFATRSTFRPNPIGMSLVELKEVVCHKLKLGSLDLVDGTP
	b176	SEKS---LKVNPSIAPEEVGVFASRSPRRPNPLGLSVVELRGIEGNEILISSIDAYNGTP
	b177	LRDTWSPTVRPPRLGGNRMGVFATRSPFRPNPLGLSSVRLDSIEVDPLHVSGADLLNQTP
	b178	--EGYKLTLSRR---NNVMGVFSTRSPNRPNGIGLSTVRFVKREGNRLFFEGVDMLDNTP
	b179	LEDKPRLKVRPPRLGGNSMGVFATRATHRPNGIGQSVVKLDKVEAGRLWLSGIDLLDGTP
	b180	LEDKPRLKVRPPRLGGNSMGVFATRATHRPNGIGQSVVKLDKVEPGRLWLSGIDLLDGTP
	b181	KVARFHAKVHPPRLGG-SMGLFATRTPHRPNPIGLSLVELVRVEKDGIVVAGADLVDGTP
	b182	GGKGWKPSIRPPRLGGNKVGVLASRSPHRPNPIGLSAVVVEKIDFDAIHIGGVDLVDGTP
	b183	--DHWSPMVLPPRGGNTKQGVFATRSPYRPNPVGMSCVKVKSIDKLKIHVEGADLLHGSP
	b184	MEGGWRPTVRPPRLGGNRMGVFATRSTFRPNPIGMSLVELKEVVCHKLKLGSLDLVDGTP
	b186	LEEKPRLKVRPPRLGGNSLGVFATRSTHRPNGIGQSVVRLDKVDAGRLWLSGIDLLDGTP
	b187	MEGGWRPTVRPPRLGGNRMGVFATRSTFRPNPIGMSLVELKEVVCHKLKLGSLDLVDGTP
	b188	MEGGWRPTVRPPRLGGNRMGVFATRSTFRPNPIGMSLVELKEVVCHKLKLGSLDLVDGTP
	b192	--EGYSLEVKPF-LDDRCHGVFATRAPRRPNPIGISIVRLLKVEGNILHIEDVDVLDGTP
	b194	MEGGWKPMVRPPRLGGNKMGVLATRSTFRPNPIGMSLIELKGIKCTKLELGSMDLVDGTP
	b195	TATKFRPQVRPPRLGGNKIGVFATRSMYRPAPIGLSVVRLNKVEKVGVYVTGSDLLNGTP
	b196	NRDRL--IAIPP-FDKREHGVFATRSPHRPNPIGFSVVKLLEVRGRELVVEGLDAVDGTP
	b199	LASGWKPTVRPPRLGGNRLGVFATRSPFRPNPIGLSAVALEGIVTEGLHLRGADLLDGTP
	b200	--NGYDLEVTPF-MDTRPRGLFSTRAPKRPNPIGLSVVKLLRVEGAVLHIENVDVLDGTP
	b201	LAQGWKTTVRPPRLGGNKLGVFATRSTFRPNGIGQSVVKLHGVVQRKLEISGMDLVDGTP
	b202	MEGGWRPTVRPPRLGGNRMGVFATRSTFRPNPIGMSLVELKEVVCHKLKLGSLDLVDGTP
	b204	LAQGWKTTVRPPRLGGNKLGVFATRSTFRPNGIGQSVVKLHGVVQRKLEISGMDLVDGTP
	b205	QQGKWQPTVRPPRLGGNRVGVFASRATHRPNPLGLSKVKLRQVECINLHLGAVDLVDGTP
	b206	MDGGWRPTVRPPRLGGNRMGVFATRSTFRPNPIGMSLVALKGIECRKLKLGSLDLVDGTP
	b207	--EVIQ-LSRPTFLDDAAHGVFVSRHPCRPNRIGMSIVKLEKRTNNILDVSEIDILDNTP
	b209	DRETL--LAKTP-FGEEPRGVFSCRSPNRPNPVAVCVAQLLEVK---LKVKGVDALDQSP
	b210	MEGGWRPTVRPPRLGGNRMGVFATRSTFRPNPIGMSLVELKEVVCHKLKLGSLDLVDGTP
	b211	MEGGWRPTVRPPRLGGNRMGVFATRSTFRPNPIGMSLVELKEVVCHKLKLGSLDLVDGTP
	b212	LAAGWKPTVRPPRLGGNRMGVFATRSTFRPNGIGMSAVEMKGITKQGLDLGSVDLVDGTP
	b213	KRDVLK-TVTPW--GPEVKGVFATRSPSRPNPIAFCVADLVKVEGNKLYVKGVDALDGSP
	b215	MEGGWRPTVRPPRLGGNRMGVFATRSTFRPNPIGMSLIELKGVRCQNLALGSLDLVDGTP
	b216	LAQGWKTTVRPPRLGGNKLGVFATRSTFRPNGIGQSVVKLHGVVQRKLEISGMDLVDGTP
	b217	QEQGWKPLVRPPRLGGNKTGVLATRSTFRPNPIGMSVVKLDKVTTEKLHISGLDLLNGTP
	b218	LEEKPRLKVRPPRLGGNSMGVFATRATHRPNGIGQSVVRLEGVEPGRLLLSGIDLLDGTP
	b219	MEGGWRPTVRPPRLGGNRMGVFATRSTFRPNPLGMSLIELKGIRVQGLELGSLDLVDGTP
	b221	--EGYELEVVPF-LDDRPHGVFATRAPRRPNPIGLSTVRLEGVRGNILDIRGPDMLDGTP
	b222	RRDI---ILQSPKNNEKTRGTFSLRSPVRPNPIGTSIVKLVGIEGNAILVRGLDCLDNTP
	b223	MEGGWRPTVRPPRLGGNRMGVFATRSTFRPNPIGMSLVELKEVVCHKLKLGSLDLVDGTP
	b224	MEGGWRPTVRPPRLGGNRMGVFATRSTFRPNPIGMSLVELKEVVCHKLKLGSLDLVDGTP
	b225	DRSVL--RVHPRGDRRNVTGVFATRSPDRPNPLGLHPVTVRAIDGRRLRIGPIEAIDGTP
	b226	TATKFRPQVRPPRLGGNKIGVFATRSMYRPAPIGLSVVRLNKVEKVGVYVTGSDLLNGTP
	b227	LSQGWKTTVRPPRLGGNKLGVFATRSTFRPNGIGQSVVKLHKVHHKNLEISGMDLLDGTP
	b228	MDGGWRPTVRPPRLGGNRMGVFATRSTFRPNPIGMSLVALKSIECRKLKLGSLDLVDGTP
	b230	-PARWTPLVRPPRLGGNKQGVFATRSTHRPNRLGLSLVELVEVDTRRLHLRGHDLVDGTP
	b232	QQGKWQPTVRPPRLGGNRVGVFASRATHRPNPLGLSKVELRQVECINLHLGAVDLVDGTP
	b234	MEGGWRPTVRPPRLGGNRMGVFATRSTFRPNPIGMSLVELKEVVCHKLKLGSLDLVDGTP
	b236	MEGGWRPTVRPPRLGGNRMGVFATRSTFRPNPIGMSLIELKGVRCQNLALGSLDLVDGTP
	b237	LDEGWAQMVRPPRLGGKKMGVFATRSPHRPNHLGLSLLKLERIET-GLYCSGADLLDGTP
	b238	--EGAKLTANAHWLDGE--GVFATRSPNRPNGIGMTEVEVISVEGLEIRFRGPDMLDGTP
	b240	MEGGWRPTVRPPRLGGNRMGVFATRSTFRPNPIGMSLVELKEVVCHKLKLGSLDLVDGTP
	b241	RRDL---VLQSPASDKNVHGTFSLRSPVRPNPIGTSVARLVKVEGNIVTVQGLDCLDGTP
	b243	QQGKWQPTVRPPRLGGNRIGVFASRATHRPNPLGLSKVELRQVECINLHLGAVDLVDGTP
	b244	MEGGWRPTVRPPRLGGNRMGVFATRSTFRPNPIGMSLVELKEVVCHKLKLGSLDLVDGTP
	b245	--SGYDLTLTPF-LDTCKRGLFATRSPRRPCGIGLSVVRLTAVHGNVLELEGVDMLDNSP
	b246	DRSVL--SVHPRGDTGRRRGVFNTRSPARPNPVGLHEVRLTAVEDGRLKVAPLEALDGTP
	b247	LESTPRLKVRPPRLGGNMVGVFATRATHRPNGIGQSVVRLDRVEADRLFISGIDLLDGTP
	b248	MEGGWRPTVRPPRLGGNRMGVFATRSTFRPNPIGMSLVELKEVVCHKLKLGSLDLVDGTP
	b249	MDGGWRPTVRPPRLGGNRMGVFATRSTFRPNPIGMSLVALKGIECRKLKLGSLDLVDGTP
	b250	MDGGWRPTVRPPRLGGNRMGVFATRSTFRPNPIGMSLVALKGIECRKLKLGSLDLVDGTP
	b251	MAGGWRPTVRPPRLGGNRMGVFATRSTFRPNPVGMSLVELKEIVCQKLKLGSLDLVDGTP
	b254	RRDI---VLQVPKSSGTSHGTFSLRSPVRPNPIGTSIVKLVGIEGSTVLVRGLDCLDDTP
	b255	MEGGWRPTVRPPRLGGNRMGVFATRSTFRPNPIGMSLVELKEVVCHKLKLGSLDLVDGTP
	b257	EPSQM--LVKPFQNAIR--GIFATRAPCRPNAIGLSILELLHREGNVLYLDGMDILDGTP
	b258	AQQGWHPLVRPPRLGGNKLGVFATRSTFRPNAIGMSLVELKDIIIEKLQLGSLDLIDGTP
	b259	LAAGWKPTVRPPRLGGNRMGVFATRSTFRPNGIGMSAVEMKGITKQGLDLGSVDLVDGTP
	b260	LQEKPKMRFTPPWLANKELGLFATRTPCRPNPIGLSIVKLINVIDNRLYVSGLDVFDSTP
	b261	LAQGWKTTVRPPRLGGNKLGVFATRSTFRPNGIGQSVVKLHGVVQRKLEISGMDLVDGTP
	b263	MDGGWRPTVRPPRLGGNRMGVFATRSTFRPNPIGMSLVALKGIECRKLKLGSLDLVDGTP
	b264	MEGGWRPTVRPPRLGGNRMGVFATRSTFRPNPIGMSLIELKGVRCQNLALGSLDLVDGTP
	b265	MEGGWRPTVRPPRLGGNRMGVFATRSTFRPNPIGMSLVELKEVVCHKLKLGSLDLVDGTP
	b266	LDEGWAQMVRPPRLGGKKMGVFATRSPHRPNHLGLSLLKLNRIET-GLYCSGADLLDGTP
	b268	LAAGWKPTVRPPRLGGNRVGVFASRATFRPNGIGISAVELKGVSKEGLELGSVDLVNGTP
	b270	RRDL---VIQRGGIDGP--GTFALRSPLRPNPIGISSVAVVGIEGATVLVRGLDCLDGTP
	b272	LEAGWKPTVRPPRLGGNRIGVFASRATFRPNGVGMSAVELKGVSQEKLDLGSVDLVDGTP
	b274	MEGGWRPTVRPPRLGGNRMGVFATRSTFRPNPIGMSLIELKGVRCQNLVLGSLDLVDGTP
	b275	ATGKWRPTVRPPRLGGNRVGVFASRSTHRPNPLGLSKVELRRVECQNLHLGAVDLVDGTP
	b278	LEDKPRLKVRPPRLGGNSLGVFATRATHRPNGIGQSVVRLEGFEAGRLWLSGIDLLDGTP
	b280	LAQGWKTTVRPPRLGGNKLGVFATRSTFRPNGIGQSVVKLHGVVQRKLEISGMDLVDGTP
	b281	PEREWHATVRPPRLGGNRIGVFASRATHRPNPIGLSKVALESVEVRNLKLGSVDLVNGTP
	b283	LAQGWKTTVRPPRLGGNKLGVFATRSTFRPNGIGQSVVKLHGVVNRKLVISGMDLLDGTP
	b284	PEREWHATVRPPRLGGNRIGVFASRATHRPNPLGLSKVALDRIEVKELHLGSVDLVDGTP
	b285	MEGGWRPTVRPPRLGGNRMGVFATRSTFRPNPIGMSLVELKEVVCHKLKLGSLDLVDGTP
	b286	-KGRGGLTVRPPRLGGNRLGVFATRAPYRPNPVGLSLVRLAAVDLSGIQVRGPDLLDGTP
	a1	RGVR---LRLRP-----FPGIFATRFTQRPNPLALTIVKIVEVD-PRLRVMGLDAWSGSP
	a2	RGRP---LVVRP-----APGVFATDSPDRPNPIGITVVKLVKRE-RTLYVEGVDLFNGTP
	a3	PGVK---LRLRP-----FPGIFATRFTQRPNPIALSIVKIVEVD-PRLRVLGLDAWSGSP
	a4	RGRP---LVVRP-----APGVFATDSPDRPNPIAVTIARLLKRD-RVLYVDGVDLFNGTP
	a5	GAPR---LRLRP-----LPGIFATRFPQRPNALALTIVKIVEVD-PRVRVLGLDAWSGSP
	a6	DTWEKRRLKVHP-----NPGVFATRSPVRPNPFGLYTVFIEKIE-NKLYISWIDAYDNTP
	a7	RGRP---LVVRP-----APGVFSTDSPDRPNPIGITIARLLKRE-RILYVEGVDLFNETP
	a8	RGAK---LKLRP-----MPGIFATRFPQRPNPLALTIVKIVEVD-PRLRVMGLDAWSGSP
	a9	DRTK---LRAVP-----GRGVFATRSPDRPNPVAFSVAELLSVE-RKLRVRGLDALDGTP
	a11	PGEARNTLIVKPRLLRLLPGVFATDSPHRPNPIALTIVEVEKID-NRIYVRGLDLFDGTP
	a12	DTPELRRLKVHP-----NPGVFATRSPFRPNPYT---VKVHKIE-NRIYIDWIDAEDGTP
	a13	NRDA---LLVVP-----SRGVFATRSPHRPNPIGFAVVELLERD-RVLKVKGLDALDGTP
	a14	SRDK---LRVVP-----TEGVFTTRSPSRPNPIGLCVVEILEVE-NRLKVRWLDALDGSP
	a15	SFNG-------P-----GEGIFATRSPNRPNPIGISVVEILEVE-NRVKVRGLNAFNGTP
	a16	NEYR----LIRD-----NIGVFATRSQFRPNPIGISVCELVKRE-NILYVRGVNAYDGTP
	a17	PGVR---LRLRP-----FPGIFATRFTQRPNPIALSIVKIVEVD-PRLRVLGLDAWSGSP
	a18	RGRP---LVVRP-----APGVFATDSPDRPNPIAVTVARLVRRE-RLLYVEGVDLFDGTP
	a19	DNEDKRTLKVHP-----NPGVFSTRSPMRPNPIALYTVNIEKIS-NKIYIEEIDAFSETP
	a20	TGKN---LVQKP-----EKGIFAIRHFNRPNPMGMSIMELLEVQ-NILKVSGVDVLDGTP
	a21	ERDIL--FAKRP-----RP-VFTIRSPARPNPIALSIGRIEEIE-GIITVTGLEALDGSP
	a24	PEV----------------GVFATDSPDRPNPIGVTIVRLVRREGRLLYVEGVDLFDGTP
	a25	PPYR---LKVRP-----MPGIFATRFTPRPNRIATTIVKLVDVD-PRIRVMGLDAWTGSP
	a26	PEESRATLIVRPRFLR-APGVFATDSPHRPNPIGLHLVRVNGIS-GRIYVSNMDAYDGTP
	a27	PADAP--LSVEP-----DRGLFATRAPRRPNSVGLSVVRIEAVD-PTIDVSGIDVVDGTP
	a28	GEPS---LRGPR-----GTGIFACRSPNRPSPIGTTTVELLERE-RELRVHGLDAIDGTP
	a29	DTPEKRKLKVHP-----KPGVFSTRSPFRPNPIAVYETDILKIE-NKIYIDKIDAFENTP
	a31	KGYK---LIHRR-----GEGVFASRSPFRPNGIGLTIVEFLKVE-NVLYVKGLDAINGTP
	a32	QFDG---NLVRD-----GVGVFATRTHERPNPIGISVVELLKVE-NILQVGGINAVDGTP
	a33	TDEQRSVLRVRHRLERLIPGVFCTDSPHRPNPIALSIVELVERK-RFLRVRGLDLFDGTP
	a34	KEAR---LKLKH-----GRGIFATRYPPRPNPIAVSVVELVELR-PRLRVRGIDAWTGTP
	a35	DSEESRNFVMDK-----PEGVLASRSPIRPNPIAVTVSRLAAVDKHRLELGYIDAEDGTP
	a38	DEEGKRKLMVHP-----NPGVFSTRSPMRPNPIALYTVNIEKIL-NRIYIEEIDAFSETP
	a39	PREGRALKKVHP-----YPGLFSTCSPARPNPILTTIVRLIGRD-TTLHVTGLDAIDGSP
	a40	DNENKRKLRVHP-----NPGVFSTRSPMRPNPIALYTVNIEKIL-NKIYIEEIDAFSETP
	a41	TGYS---LKVSP-----PTGIFATRSPKRPNAIGFSIVRLVGID-CTLTIEDVDILDGTP
	a42	ERNV---LRVVP-----RKGVFSTRAPARPNPVGLCLVELLECG--ILRVRGLDALDGSP
	a43	EGYL---LEVKP-----NNGVFATRSPKRPNRIGSSVVKLDKIE-NTIYISNIDVLDGTP
	a45	KFKG---LLVEP-----EEGVFATRAPARPNPIGISVVRLVERK-NILRIRDVDILDGTP
	a46	DKPELRKLKVHP-----NPGVFATRSPYRPNPLALYTVKIREIS-NRIYIDWIDADDGTP
	a47	DSRS---IVHKP-----KKGIFAIRHFNRPNPIGLSIVELRRVD-NVLEVGGVDILDGTP
	a48	ERDT---LQVTP-----LPGVFAIRTPVRPNPVSITTARLIQVR-RLLTVSHLDAINGTP
	a49	TGYR---LRLHP-----RPGVFNTRSQFRPNPIGVTVVKLIERK-NTLAVEGLDALDGTP
	a50	KGRA---LRVRPGLLRLLPGVFATDSPSRPNPLALTIARLLDIE-RRLRVSGLDLYDGTP
	a51	EGYK---LIHRR-----GEGVFASRSPYRPNGIGLTLVELLKVE-NVLYVKGLDAINGTP
	a52	DNEDKRRLRVHP-----NPGVFSTRSPVRPNPIALYTVNINKIV-NRIYIEEIDAFSETP
	a54	KGYK---LIHRR-----GEGVFASRSPYRPNGIGLTIVELLKVE-NVLHVKGLDAINGTP
	a55	RFKS---LLVRP-----ENGVFATRAPARPNPIGISIVRLVERR-NVLIVEDVDVLDGTP
	a56	DRDV---LAVRD-------GVFTTRSPARPNPVCITPCELLAVDDGTLAIRGVDMAHGSP
	a58	DSEEKRKLKVHP-----NPGVFATRSPYRPNPIGKYTVKIHKIY-NKIFIDKIDAYNETP
	a59	EGYR---LRVVP-----TCGVFATRAPRRPNPIGLSVVRLVGVD-CRLLIEDVDILDGTP
	a60	ERCA---LLEKP-----VVGIFASRHFNRPNPIGISYVALTGVD-GTLRVTGLDLLEGTP
	a62	DNETKRKLKVHP-----NPGVFSTRSPMRPNPIALYTVKIEEIS-NKLYIEEIDAFSETP
	a63	PREACALKKIRP-----NPGLFCTRSPARPNPILTTVARLVGRE-TTLKVTGLDAIDGSP
	a64	DTPECRSTVCQK-----PEGIFATRSPARPNPIALSVVPVIDIDSGIVRVAYIDADDGTP
	a65	GRDV---LTAVA-----LPGVFSLRSPVRPNPLSVSVVRLCGVRERFLALANVDLIDGTP
	a66	ERGL---LFAKP-----TRGVFSTRSPARPNPIGLGIVDLVRRE-NVLVVRGLDALDGTP
	a67	AGEE---IAERP-----EPGIFATRHFNRPNMLGISVVRLAGID-GTLVVKGIDLLDGTP
	a68	PE-ESRSDHVHP-----IPGIFSTCSPARPNPVLATVVRLHARR-NVLEVTGLDAVDGSP
	a70	NGFS---LRQRP-----KEGIFAIRHFSRPNPIGISLVEVVSVE-NTVRVRGIDVLDGTP
	a71	SFDG---RLLRE-----GVGIFATRSQFRPNPIGISVAELIEIK-NIVLAKGINAFNNTP
	b2	VIDIKPYLPFAESQPQAAGFAQ
	b3	VVDIKPYLPFAESHPQAAGFAQ
	b5	ILDIKPYIAYADNEPNASGFAQ
	b6	VLDIKPYIPYADCVLAANHVAP
	b7	IIDIKPYIPYSDSITDAGGYAE
	b8	ILDIKPYIAYADSEPEALGFAQ
	b9	VVDIKPYLPFAEALPDAASYAQ
	b10	IIDIKPYIPFSDSIEGAGGMAQ
	b11	ILDIKPYLPFSDSVPEALGWAD
	b12	IIDIKPYIAYSDALTDASGFAP
	b13	VLDIKPYIPYVDAIDAAGGYAA
	b14	LIDIKPYIPYCDKIDDASSLAP
	b15	VLDIKPYVPYADAIAEANHIAS
	b16	ILDIKPYIQYSDAIVSASSYAQ
	b17	VLDIKPYVPYADAVADANGIAD
	b19	VVDIKPYLPFAESQPQAAGFAQ
	b20	LLDIKPYFKF-DAFPEASGWAE
	b22	IVDIKPYIPYSDSISEAGGYAD
	b23	LIDLKP----DHCVFTP-GASE
	b24	VVDIKPYLPFAEALPDAASYAQ
	b25	IYDIKPYLAYSDSHPEAEGFAA
	b26	LIDIKVYSYDIDAIKRPRGLAI
	b27	VVDIKPYLPFAEALPDAASYAQ
	b28	LLDIKPYVPRFDSHPEAEGWFS
	b29	LVDIKPLLP--RSANA------
	b31	VVDIKPYLPFAESLPDAASYAQ
	b32	LIDLKP----DRCVHSMK----
	b35	LLDIKPYVPF--DTPEFTGWLE
	b36	VVDIKPYLPFAEALPDAASYAQ
	b37	VIDIKPY---YERIDIPG----
	b38	VVDIKPYLPFAEALPDAASYAQ
	b39	VVDIKPYLPFAEALPDAASYAQ
	b40	VVDIKPYLPFAESLPDAASYAQ
	b41	VVDIKPYLPFAESLPDAASYAQ
	b42	VVDIKPYLPFAESLPDAASYAQ
	b43	IIDIKPYVPYSDSLPQAGGFAA
	b44	VIDIKPYLPFAESHPHAAGFAQ
	b45	IVDIKPYIPFSDSIEEAGGIAQ
	b46	VLDIKPYVPYADAVADANGIAA
	b47	IIDIKPYIPFSDSIENAGGIAQ
	b48	ILDIKPYIQF-DNISNTDGWYE
	b49	IIDIKPYIPYSDSIPDAGGFAD
	b50	IIDIKPYVPWADSIPEAGGFAA
	b51	ILDIKPYVPLADCIPEAEGFTA
	b52	ILDIKPYVPYADIITDANSIAS
	b53	ILDIKPY--VYELDSVK-----
	b54	VLDIKPFVPF-DVPAGETGWLA
	b55	VVDIKS-VPAADSAVGIQFWGQ
	b56	VIDIKPYLPFAESQPLAAGFAQ
	b57	IVDIKPYIPFVESKPDASGFVS
	b58	IIDIKPYIPYSDSIPTAGGFAE
	b59	IIDIKPYIPYSDSIPDAGGFAD
	b61	IVDIKPYIPYSDSIVEAGGYAE
	b62	VIDIKPYLPFAESQPQAAGFAQ
	b63	VVDIKPYLPFAESLPDAASYAQ
	b64	ILDIKPYIAYADSEPDASSFAQ
	b66	IIDIKPYIPFSDAIFDAGGIAQ
	b67	VVDIKPYLPFAESLPDAASYAQ
	b68	ILDIKPYIAYADSEPNASGFAQ
	b69	ILDIKPYLNYADSFQCQQGWLD
	b71	IIDIKPYIPYSDSITDAGGYAE
	b73	IIDIKPYIPYSDSITDAGGYAE
	b74	VVDIKPYLPFAESLPDAASYAQ
	b75	VVDIKPYLPFAEALPDAASYAQ
	b77	LIDLKP----DRCVHSMK----
	b82	IVDIKPYIPFVESKPDASGFVS
	b83	VVDIKPYLPFAEALPDAASYAQ
	b84	LIDVKPYISYADSVDNADKLDD
	b85	VVDIKPYLPYAESRPDAASFAQ
	b86	VVDIKPYLPFAESLPDAASYAQ
	b88	IFDIKPYIAYADSEPNASSFAQ
	b89	VVDIKPYVPYCDKIDNANGFAA
	b92	IIDIKPYIPYSDSITDAGGYAE
	b93	LLDIKP-IRQFASAPKG-----
	b95	LIDLKPFTPEAASDHDDK----
	b98	VVDIKPYVAYSDSIPEASSYAG
	b99	VVDIKPVLP--QAVDS------
	b100	ILDIKPYVPYADIIATANEIAS
	b102	VLDIKPYVPYADAVADANAIAD
	b103	IIDIKPYLPYSDSMPEAAGFAD
	b104	LIDIKP-NR-CEFTPKA-----
	b105	VVDIKPYLPFAEALPDAASYAQ
	b107	IIDIKPYVPYSDSLPQAGGFAA
	b108	IIDIKPYIPYSDSIPDAGGFAA
	b109	IVDIKPYIPYSDSISEAGGYAD
	b112	VIDIKPYVAYSDVLHEASGFAP
	b114	VVDIKPYLPFADALPDAASYAQ
	b117	IIDIKPYIPYSDSIPDAGGFAS
	b118	LLDIKPYIKSIDIKADADGWMD
	b119	VLDIKPY---IDPAAVA-----
	b121	IFDIKPYLPYTDCHPEAGGFIE
	b122	IIDIKPYIPFSDSIEGAGGIAQ
	b123	VLDIKPYVPYADAVADANGIAD
	b124	IIDIKPYIPFSDSIMNAGGIAQ
	b125	VLDIKPYVPYADSIAGANLMAS
	b127	IFDIKPYIAYVDSEPQASSFAQ
	b128	VVDIKPYLPFAEALPDAASYAQ
	b129	IIDIKPYIPYSDSITDAGGYAE
	b131	VIDIKPYLPFAESQPQAAGFAQ
	b132	IIDIKPYIPFSDSIEGAGGIAQ
	b134	VVDIKPYLPFAEALPDAASYAQ
	b135	VLDIKPYVP-RLDVRQTIGWFG
	b136	ILDIKPYIPFSDAIEGAGGIAH
	b137	IIDIKPYIPYSDSITDAGGYAE
	b138	VVDIKPYLPFAESLPDAASYAQ
	b139	VVDIKPYLPFAESLPDAASYAQ
	b141	VIDIKPYLPFAECQPHAAGFAQ
	b142	IVDIKPYIPYADAKPDAAGFAQ
	b143	IIDIKPYIPFSDSIENAGGIAQ
	b145	VVDIKPYLPFAEALPDAASYAQ
	b148	VLDIKPYVPYADAFPDAAGWID
	b149	IIDIKPYIPFSDSIMNAGGIAQ
	b150	IVDIKPYIPFVESKPDASGFVS
	b152	IFDIKPYIAYADSEPNASSFAQ
	b153	LLDIKVYVYDIDAIKRPKGLAI
	b154	IIDIKPYLPYSDSLPDAGGFAD
	b156	ILDIKPYVYELDSIKGP-----
	b157	IIDIKPYVAYSDALPDASGFAP
	b158	IIDIKPYIPFSDAIADAGGIAQ
	b159	VVDIKPYLPFAESLPDAASYAQ
	b162	VVDIKPYLPFAESLPDAASYAQ
	b163	IIDIKPYIPFSDSQPDAGGIAH
	b164	IVDIKPYIPYSDAIPEAGGYAG
	b165	VLDIKPYIPFVESRPEAGGFVD
	b166	IFDIKPYIAYADSEPNASSFAQ
	b167	VLDIKPYVPYADIVDTANDIAS
	b168	IIDIKPYIPYSDSITDAGGYAE
	b169	VVDIKPYLPFAESLPDAASYAQ
	b170	ILDIKPYIAYADNEPCASGFAQ
	b171	VIDIKPYLPFAESQPQAAGFAQ
	b172	LIDVKPYISYADSVDNADKLDD
	b173	IVDIKPYIPYVDAISDAAGFAQ
	b174	VVDIKPYLPFAEALPDAASYAQ
	b175	VVDIKPYLPFAESLPDAASYAQ
	b176	LLDIKPYIKSIDIKADADGWMD
	b177	IFDIKPYLPYTDCHPEAGGFIE
	b178	VLDIKPY---IDPAAVA-----
	b179	VLDIKPYVPYADVIAEANQIAS
	b180	VLDIKPYVPYADAIADANHIAS
	b181	ILDIKPYLPEVEAIPTATGWPA
	b182	VLDIKPYIAYADSIPHAAGWAS
	b183	ILDIKPYVAYADSFPGVPAWLK
	b184	VVDIKPYLPFAESLPDAASYAQ
	b186	VLDVKPYVPYADCLPQANAIAE
	b187	VVDIKPYLPFAESLPDAASYAQ
	b188	VVDIKPYLPFAESLPDAASYAQ
	b192	LLDIKPYIPF-DARETDIGWLS
	b194	VIDIKPYLPFAECQPHAAGFAQ
	b195	ILDIKPYIQYSDAIVDASGYAQ
	b196	VVDIKPYSSKIDCVENAIGWFE
	b199	VLDIKPYVPYADALPDAGGFAS
	b200	LLDIKPYVPQLDQAPEVIGWMA
	b201	IIDIKPYIPFSDSITDAGGIAQ
	b202	VVDIKPYLPFAESLPDAASYAQ
	b204	IIDIKPYIPFSDSIEGAGGIAQ
	b205	IFDIKPYIAYADSEPNASSFAQ
	b206	VVDIKPYLPFAEALPDAASYAQ
	b207	LVDIKPYLPF-DYRENANGWTE
	b209	LLDIKPYSNKVDMVPDAIGWLE
	b210	VVDIKPYLPFAESLPDAASYAQ
	b211	VVDIKPYLPFAESLPDAASYAQ
	b212	IIDIKPYIPYSDAILDAGGYAE
	b213	ILDIKPYVYELDSIKGP-----
	b215	VIDIKPYLPFAESQPQAAGFAQ
	b216	IIDIKPYIPFSDSIEGAGGMAQ
	b217	IIDIKPYVPYSDAIIDAAGFAQ
	b218	VLDIKPYVPYADSIAGANQMAN
	b219	VVDIKPYLPFAESQPQAAGFAQ
	b221	LLDIKPCTP-ELGPEEPRGWLD
	b222	LIDIKPFTP-LAAPQAG-DFQT
	b223	VVDIKPYLPFAESLPDAASYAQ
	b224	VVDIKPYLPFAESLPDAASYAQ
	b225	VVDLKPVLA-------------
	b226	ILDIKPYIHYSDAIVDASGYAQ
	b227	VIDIKPYIPFSDAIEAAGGIAH
	b228	VVDIKPYLPFAEALPDAASYAQ
	b230	VLDIKPYLAWAESRPEASGFAP
	b232	IFDIKPYIAYADSEPNASSFAQ
	b234	VVDIKPYLPFAESLPDAASYAQ
	b236	VIDIKPYLPFAESQPQAAGFAQ
	b237	IVDIKPYIPFVESKPDASGFVS
	b238	LVDIKPV---VDTGRSN-G---
	b240	VVDIKPYLPFAESLPDAASYAQ
	b241	LIDLKPFTPIAPKQPGD-----
	b243	IFDIKPYIAYADSEPNASSFAQ
	b244	VVDIKPYLPFAESLPDAASYAQ
	b245	LVDIKPYVPFDTPQGDICGWLE
	b246	VIDIKTGAAHQGAAAVLARLAG
	b247	VLDIKPYVPYADALPDANDMAA
	b248	VVDIKPYLPFAESLPDAASYAQ
	b249	VVDIKPYLPFAEALPDAASYAQ
	b250	VVDIKPYLPFAEALPDAASYAQ
	b251	VIDIKPYLPFAESLPGAASYAQ
	b254	LLDIKP-IR-CQFASAPG----
	b255	VVDIKPYLPFAESLPDAASYAQ
	b257	LLDIKPYTAF-DFVKTTNGWQD
	b258	IIDIKPYLPYAESIADAAGFAQ
	b259	IIDIKPYIPYSDAISDAGGYAE
	b260	LLDIKPYIKELDDKSDAYGWLN
	b261	IIDIKPYIPFSDSITDAGGIAQ
	b263	VVDIKPYLPFAEALPDAASYAQ
	b264	VIDIKPYLPFAESQPQAAGFAQ
	b265	VVDIKPYLPFAESLPDAASYAQ
	b266	IVDIKPYIPFVESKPDASGFVS
	b268	IIDIKPYIPYSDSITDAGGYAE
	b270	LIDLKP----DRCVHSMK----
	b272	IIDIKPYIPYSDSIPDAGGFAA
	b274	VIDIKPYLPFAESQPQAAGFAQ
	b275	IFDIKPYLAYADSEPEASGFAQ
	b278	VLDIKPYVPYADAVADANGIAD
	b280	IIDIKPYIPFSDSITYAGGIAQ
	b281	ILDIKPYIAYADSEPNASGFAQ
	b283	IVDIKPYIPFSDVIIDAGGIAQ
	b284	ILDIKPYVAYADSEPNASGFAQ
	b285	VVDIKPYLPFAESLPDAASYAQ
	b286	LLDVKPYVPYCDACPDAGGFAG
	a1	VLDIKPYDH-VVNEFR-PDWFE
	a2	VLDIKGFTP-CPGGAV-PWWAD
	a3	VLDIKPYDH-VVNEFR-PDWFE
	a4	VLDIKGFSP-CPERVK-PWWAE
	a5	VLDIKPYDH-VVNEFR-PDWVE
	a6	VLDIRPFVELCPADIN---LEE
	a7	VLDIKGFSP-CPASVA-PWWAD
	a8	VLDIKPYDH-VVNEFK-PDWFE
	a9	LIDIKPYSAICVPDAR-GWWDE
	a11	VLDIKPYDK-AVQGFK-PEWLR
	a12	VSDIKIFPEYCPKENYQTSRLK
	a13	VVDIKPYSSISVGNAK-IGWFE
	a14	VIDIKKYSPICVNQLE------
	a15	VLDIKPYDK-SVANPR-PRWHQ
	a16	VLDIKPYDE-RVEKIR-PFWHN
	a17	VLDIKPYDH-VVNEFR-PDWFE
	a18	VLDIKGFSP-CPEGAR-PWWAD
	a19	IIDIKNYSKLL-----------
	a20	LLDIKPYVRFHRDEVK-CGWVD
	a21	VLDIKPYVVICIFDSL-PFEKK
	a24	VLDIKPFTPARCPADVKPWD--
	a25	VLDIKPYDH-VVNEFR-PDWVE
	a26	VLDIKPYTV-IVRNPS-PDWYS
	a27	LLDVKPLVGFVPDSVD-DGWIA
	a28	VLDIKPYAPFRPDHVADRENHG
	a29	IIDIKIGME-------------
	a31	VLDIKPYIKLTEESKD------
	a32	VLDIKPYDY-RVENIRVGWWLK
	a33	VLDIKGYDR-CIREIR-PWWLE
	a34	VLDIKPYDY-IVKRPRVRDFLE
	a35	VLDIKPYHPEKVRDVV-PAWCR
	a38	LIDIKNYSKLF-----------
	a39	VLDIKPHVRFPADDLR-PDWME
	a40	LIDIKRYSKLL-----------
	a41	LLDIKPYVPFSYPDER-SGWLG
	a42	VIDIKPYYEISLGF--------
	a43	LLDIKPYVPLTIDELK-IGWFE
	a45	LLDIKPYVPFVRENVR-IGWLE
	a46	VVDIKIFVEYCPNESI-EREVN
	a47	VIDIKPYVRFAREHVR-SGWVD
	a48	VIDLKPYEPWCVFSAA-RDRYQ
	a49	VLDIKPFVRFVIVDDP-QDRAL
	a50	VLDIKPYTP-RVEDLS-PSWYK
	a51	VLDIKPYMKLEKENTK------
	a52	LIDIKIYSKLL-----------
	a54	VLDIKPYIKTDERAAD------
	a55	LLDIKPYVPFYREGVR-TGWLE
	a56	VLDLKPALD-------------
	a58	IIDIKIFSELCPKI--------
	a59	LLDIKPYVSFAFPDEK-TGWFG
	a60	ILDIKPYVPFSIPDAV-TGWVS
	a62	IIDIKRYSKLL-----------
	a63	VLDIKPCIKFPTDNVK-PVWME
	a64	VLDIKPYLPTRVRDVN-PAWSS
	a65	VIDIKPYQTWCVFSAT-HDRTE
	a66	VLDIKPYSPICIPEAT-GWHIK
	a67	ILDIKPYIPFCIGGAS-SGWVT
	a68	VIDIKPYVPQPKGGVR-PAWME
	a70	LLDIKPYVRFHRDDVR-SGWVD
	a71	VLDIKPL---AVSDKP------
;
end;
Begin MrBayes;
lset rates=gamma ngammacat=8;
prset brlenspr=unconstrained:exponential(10.0) aamodelpr=fixed(dayhoff) shapepr=exponential(10.0);
mcmc ngen=2000000 samplefreq=200 printfreq=1000 nchains=4 temp=0.2 savebrlens=yes;
sumt burnin=200;
End;
MCMC FILE=
[LEGEND:
Gen -- Generation
<name>(1){2} -- Acceptance rate of move <name> changing parameter 1 in run 2
Swap(1-2){3} -- Acceptance rate of swaps between chains 1 and 2 in run 3
StdDev(s) -- Average standard deviation of split frequencies
]
