# Supplementary material for: Discovery of the β-barrel–type RNA methyltransferase responsible for N6-methylation of N6-threonylcarbamoyladenosine in tRNAs
Source: Nucleic Acids Res. 2014 Jul 24;42(14):9350–65. doi: 10.1093/nar/gku618 (PMC4132733; doi:10.1093/nar/gku618)
Supplement: SUPPLEMENTARY DATA [file supp_gku618_nar-01435-r-2014-File009.txt]

1	Yersinia pestis Antiqua
2	Erwinia carotovora subsp. atroseptica SCRI1043
3	Haemophilus somnus 2336
4	Cellvibrio japonicus Ueda107
5	Vibrio cholerae O395
6	Haemophilus ducreyi 35000HP
7	Salmonella enterica subsp. enterica serovar Newport str. SL254
8	Shewanella oneidensis MR-1
9	Marinobacter hydrocarbonoclasticus aquaeolei VT8
10	Psychrobacter sp. PRwf-1
11	Hahella chejuensis KCTC 2396
12	Idiomarina baltica OS145
13	Pseudomonas syringae pv. phaseolicola 1448A
14	Acinetobacter sp. ADP1
15	Pseudomonas aeruginosa PAO1
16	Serratia marcescens Db11
17	Desulfomicrobium baculatum DSM 4028
18	Vibrio alginolyticus 12G01
19	Bradyrhizobium sp. ORS278
20	Salmonella enterica subsp. enterica serovar Agona str. SL483
21	Eubacterium rectale ATCC 33656
22	Dictyoglomus thermophilum H-6-12
23	Salmonella typhimurium LT2
24	Pelobacter propionicus DSM 2379
25	Pelobacter propionicus DSM 2379
26	Shigella sonnei Ss046
27	Rhodopseudomonas palustris BisB5
28	Desulfatibacillum alkenivorans AK-01
29	Salmonella enterica subsp. enterica serovar Typhi Ty2
30	Caldicellulosiruptor saccharolyticus DSM 8903
31	Salmonella enterica subsp. enterica serovar Schwarzengrund str. CVM19633
32	Salmonella enterica subsp. enterica serovar Enteritidis str. P125109
33	Escherichia coli E2348/69
34	Escherichia coli IAI1
35	Escherichia coli 042
36	Photobacterium profundum 3TCK
37	Yersinia enterocolitica 8081
38	Shewanella piezotolerans WP3
39	Pseudomonas aeruginosa PA7
40	Shewanella halifaxensis HAW-EB4
41	Shewanella halifaxensis HAW-EB4
42	Vibrio fischeri ES114
43	Pseudoalteromonas atlantica T6c
44	Akkermansia muciniphila ATCC BAA-835
45	Pseudomonas fluorescens PfO-1
46	Thermoanaerobacter tengcongensis MB4
47	Desulfohalobium retbaense DSM 5692
48	Desulfohalobium retbaense DSM 5692
49	Yersinia intermedia ATCC 29909
50	Neisseria lactamica ST-640
51	Aliivibrio salmonicida LFI1238
52	Vibrio fischeri MJ11
53	Vibrio harveyi ATCC BAA-1116
54	Yersinia pestis CO92
55	Escherichia coli IAI39
56	Actinobacillus pleuropneumoniae serovar 3 str. JL03
57	Shewanella denitrificans OS217
58	Escherichia coli ATCC 8739
59	Actinobacillus pleuropneumoniae L20
60	Parachlamydia sp. UWE25
61	Vibrio cholerae 1587
62	Vibrio cholerae MO10
63	Escherichia coli K12
64	Salmonella enterica subsp. enterica serovar Gallinarum str. 287/91
65	Rhodopseudomonas palustris CGA009
66	Neisseria meningitidis FAM18
67	Salmonella enterica subsp. enterica serovar Heidelberg str. SL476
68	Alteromonas macleodii 'Deep ecotype'
69	Sodalis glossinidius str. 'morsitans'
70	Shigella sonnei 53G
71	Haemophilus influenzae R2846
72	Saccharophagus degradans 2-40
73	Vibrio cholerae AM-19226
74	Nitrobacter winogradskyi Nb-255
75	Bradyrhizobium sp. BTAi1
76	Desulfotalea psychrophila LSv54
77	Desulfotalea psychrophila LSv54
78	Pseudomonas fluorescens Pf-5
79	Pseudomonas aeruginosa UCBPP-PA14
80	Pseudoalteromonas haloplanktis TAC125
81	Silicibacter pomeroyi DSS-3
82	Salmonella enterica subsp. enterica serovar Paratypi A str. ATCC 9150
83	Photobacterium profundum SS9
84	Vibrio splendidus LGP32
85	Vibrio sp. Ex25
86	Psychrobacter sp. 273-4
87	Salmonella bongori 12149
88	Vibrio splendidus 12B01
89	Desulfitobacterium hafniense DCB-2
90	Desulfitobacterium hafniense DCB-2
91	Desulfitobacterium hafniense DCB-2
92	Shewanella sp. MR-7
93	Pseudomonas aeruginosa 2192
94	Shewanella putrefaciens CN-32
95	Pseudomonas entomophila L48
96	Mannheimia succiniciproducens MBEL55E
97	Klebsiella pneumoniae MGH 78578
98	Vibrio cholerae 2740-80
99	Yersinia pestis Nepal516
100	Shewanella sp.ANA-3
101	Enterobacter sp. 638
102	Delftia acidovorans SPH-1
103	Shewanella sp. PV-4
104	Vibrio cholerae O1 biovar eltor str. N16961
105	Shigella boydii Sb227
106	Shigella flexneri 2a str. 301
107	Photorhabdus luminescens subsp. laumondii TTO1
108	Psychromonas sp. CNPT3
109	Shewanella pealeana ATCC 700345
110	Salmonella enterica subsp. enterica serovar Choleraesuis str. SC-B67
111	Geobacter sulfurreducens PCA
112	Shewanella sp. W3-18-1
113	Neisseria meningitidis 053442
114	Haemophilus influenzae R2866
115	Dictyoglomus turgidum DSM 6724
116	Pseudoalteromonas tunicata D2
117	Thermoanaerobacter pseudethanolicus ATCC 33223
118	Psychrobacter cryohalolentis K5
119	Shewanella amazonensis SB2B
120	Escherichia coli HS
121	Shigella boydii BS512
122	Shewanella sediminis HAW-EB3
123	Vibrio parahaemolyticus RIMD 2210633
124	Chromobacterium violaceum ATCC 12472
125	Haemophilus influenzae PittGG
126	Pseudomonas fluorescens SBW25
127	Vibrio cholerae MAK 757
128	Escherichia coli F11
129	Haemophilus somnus 129PT
130	Yersinia pestis biovar Medievalis str. 91001
131	Alteromonas macleodii 'Deep ecotype'
132	Idiomarina loihiensis L2TR
133	Salmonella enterica subsp. arizonae serovar 62:z4,z23:--
134	Escherichia coli str. K-12 substr. MG1655
135	Desulfitobacterium sp. Y51
136	Desulfitobacterium sp. Y51
137	Desulfitobacterium sp. Y51
138	Pseudomonas syringae pv. tomato str. DC3000
139	Pseudomonas syringae pv. syringae B728a
140	Bdellovibrio bacteriovorus HD100
141	Bdellovibrio bacteriovorus HD100
142	Bdellovibrio bacteriovorus HD100
143	Escherichia coli B7A
144	Azotobacter vinelandii
145	Escherichia coli B171
146	Escherichia coli 536
147	Syntrophobacter fumaroxidans MPOB
148	Photorhabdus asymbiotica subsp. asymbiotica
149	Acinetobacter baumannii AB307-0294
150	Thermotoga maritima MSB8
151	Bacillus anthracis str. Sterne
152	Pelobacter carbinolicus DSM 2380
153	Shewanella baltica OS185
154	Escherichia coli O157:H7 EDL933
155	Shewanella sp. MR-4
156	Haemophilus influenzae PittEE
157	Salmonella enterica subsp. enterica serovar Dublin str. CT
158	Pelodictyon phaeoclathratiforme BU-1
159	Desulfotomaculum acetoxidans DSM 771
160	Escherichia coli E22
161	Escherichia coli E110019
162	Vibrio vulnificus CMCP6
163	Thermoanaerobacter sp. X514
164	Yersinia pestis Angola
165	Shewanella oneidensis MR-1
166	Colwellia psychrerythraea 34H
167	Pseudomonas putida KT2440
168	Serratia proteamaculans 568
169	Halorhodospira halophila SL1
170	Bradyrhizobium japonicum USDA 110
171	Shigella flexneri 5 str. 8401
172	Shigella dysenteriae M131649
173	Anaeromyxobacter dehalogenans 2CP-C
174	Acinetobacter baumannii ATCC 17978
175	Shewanella woodyi ATCC 51908
176	Salmonella enterica subsp. enterica serovar Paratyphi A str. AKU
177	Chromohalobacter salexigens DSM 3043
178	Haemophilus influenzae Rd KW20
179	Escherichia coli UTI89
180	Yersinia pestis KIM
181	Neisseria meningitidis MC58
182	Dethiosulfovibrio peptidovorans DSM 11002
183	Escherichia coli 53638
184	Oligotropha carboxidovorans OM5
185	Haemophilus influenzae 86-028NP
186	Escherichia coli CFT073
187	Desulfovibrio desulfuricans G20
188	Desulfovibrio desulfuricans G20
189	Pseudomonas stutzeri A1501
190	Escherichia coli E24377A
191	Salmonella enterica subsp. enterica serovar Paratyphi B str. SPB7
192	Salmonella enterica subsp. enterica serovar Kentucky str. CVM29188
193	Citrobacter koseri ATCC BAA-895
194	Nitrobacter sp. Nb-311A
195	Escherichia coli O157:H7
196	Syntrophus aciditrophicus SB
197	Proteus mirabilis HI4320
198	Vibrio vulnificus YJ016
199	Sulfurospirillum deleyianum DSM 6946
200	Shewanella baltica OS155
201	Salmonella enterica subsp. enterica serovar Typhi str. CT18
202	Yersinia pseudotuberculosis IP 32953
203	Shigella flexneri 2a str. 2457T
204	Neisseria meningitidis Z2491
205	Vibrio cholerae NRT36s
206	Rhodopseudomonas palustris TIE-1
207	Vibrio sp. MED222
208	Yersinia pseudotuberculosis IP 31758
209	Pasteurella multocida subsp. multocida str. Pm70
210	Pseudomonas aeruginosa LESB58
211	Shewanella baltica OS195
212	Actinobacillus pleuropneumoniae serovar 1 str. 4074
213	Shewanella frigidimarina NCIMB 400
214	Haemophilus parasuis SH0165
215	Escherichia coli W3110
216	Alkalilimnicola ehrlichii MLHE-1
217	Pyrobaculum arsenaticum DSM 13514
218	Pyrobaculum arsenaticum DSM 13514
219	Pyrobaculum islandicum DSM 4184
220	Pyrobaculum islandicum DSM 4184
221	Pyrobaculum islandicum DSM 4184
222	Pyrococcus furiosus DSM 3638
223	Pyrobaculum aerophilum str. IM2
224	Pyrobaculum aerophilum str. IM2
225	Methanosaeta thermophila PT
226	Desulfurococcus kamchatkensis 1221n
227	Pyrococcus horikoshii OT3
228	Archaeoglobus fulgidus DSM 4304
229	Archaeoglobus fulgidus DSM 4304
230	Metallosphaera sedula DSM 5348
231	Sulfolobus tokodaii str. 7
232	Thermoproteus neutrophilus V24Sta
233	Thermoproteus neutrophilus V24Sta
234	Methanococcus maripaludis C5
235	Methanospirillum hungatei JF-1
236	Methanospirillum hungatei JF-1
237	Pyrobaculum calidifontis JCM 11548
238	Pyrobaculum calidifontis JCM 11548
239	Korarchaeum cryptofilum OPF8
240	Halorhabdus utahensis DSM 12940
241	Halorhabdus utahensis DSM 12940
242	Methanococcus aeolicus Nankai-3
243	Methanosarcina acetivorans C2A
244	Sulfolobus acidocaldarius DSM 639
245	Hyperthermus butylicus DSM 5456
246	Hyperthermus butylicus DSM 5456
247	Methanocorpusculum labreanum Z
248	Methanococcus maripaludis S2
249	Methanococcus maripaludis C6
250	Methanococcus maripaludis C6
251	Methanoregula boonei 6A8
252	Methanothermobacter thermautotrophicus str. Delta H
253	Methanobrevibacter smithii ATCC 35061
254	Pyrococcus abyssi GE5
255	Pyrococcus abyssi GE5
256	Uncultured methanogenic archaeon RC-I
257	Uncultured methanogenic archaeon RC-I
258	Uncultured methanogenic archaeon RC-I
259	Aeropyrum pernix K1
260	Methanosarcina mazei Go1
261	Methanococcus vannieli vannielii SB
262	Methanosarcina barkeri str. fusaro
263	Thermococcus kodakarensis KOD1
264	Halobacterium sp. NRC-1
265	Methanocaldococcus jannaschii DSM 2661
266	Methanosphaerula palustris E1-9c
267	Methanosphaerula palustris E1-9c
268	Methanococcus maripaludis C7
269	Methanococcus maripaludis C7
270	Methanoculleus marisnigri JR1
271	Methanoculleus marisnigri JR1
272	Methanoculleus marisnigri JR1
273	Methanoculleus marisnigri JR1
274	Methanoculleus marisnigri JR1
275	Methanoculleus marisnigri JR1
276	Sulfolobus solfataricus P2
