# Supplementary material for: Discovery of the β-barrel–type RNA methyltransferase responsible for N6-methylation of N6-threonylcarbamoyladenosine in tRNAs
Source: Nucleic Acids Res. 2014 Jul 24;42(14):9350–65. doi: 10.1093/nar/gku618 (PMC4132733; doi:10.1093/nar/gku618)
Supplement: SUPPLEMENTARY DATA [file supp_gku618_nar-01435-r-2014-File010.zip]

Archive with 1 entries (1 files):
- nar-01435-r-2014-File010.tre
