# Supplementary material for: Discovery of the β-barrel–type RNA methyltransferase responsible for N6-methylation of N6-threonylcarbamoyladenosine in tRNAs
Source: Nucleic Acids Res. 2014 Jul 24;42(14):9350–65. doi: 10.1093/nar/gku618 (PMC4132733; doi:10.1093/nar/gku618)
Supplement: SUPPLEMENTARY DATA [file supp_gku618_nar-01435-r-2014-File010.zip › nar-01435-r-2014-File010.tre]

#NEXUS
[ID: 1691441979]
begin taxa;
	dimensions ntax=276;
	taxlabels
		b2
		b3
		b5
		b6
		b7
		b8
		b9
		b10
		b11
		b12
		b13
		b14
		b15
		b16
		b17
		b19
		b20
		b22
		b23
		b24
		b25
		b26
		b27
		b28
		b29
		b31
		b32
		b35
		b36
		b37
		b38
		b39
		b40
		b41
		b42
		b43
		b44
		b45
		b46
		b47
		b48
		b49
		b50
		b51
		b52
		b53
		b54
		b55
		b56
		b57
		b58
		b59
		b61
		b62
		b63
		b64
		b66
		b67
		b68
		b69
		b71
		b73
		b74
		b75
		b77
		b82
		b83
		b84
		b85
		b86
		b88
		b89
		b92
		b93
		b95
		b98
		b99
		b100
		b102
		b103
		b104
		b105
		b107
		b108
		b109
		b112
		b114
		b117
		b118
		b119
		b121
		b122
		b123
		b124
		b125
		b127
		b128
		b129
		b131
		b132
		b134
		b135
		b136
		b137
		b138
		b139
		b141
		b142
		b143
		b145
		b148
		b149
		b150
		b152
		b153
		b154
		b156
		b157
		b158
		b159
		b162
		b163
		b164
		b165
		b166
		b167
		b168
		b169
		b170
		b171
		b172
		b173
		b174
		b175
		b176
		b177
		b178
		b179
		b180
		b181
		b182
		b183
		b184
		b186
		b187
		b188
		b192
		b194
		b195
		b196
		b199
		b200
		b201
		b202
		b204
		b205
		b206
		b207
		b209
		b210
		b211
		b212
		b213
		b215
		b216
		b217
		b218
		b219
		b221
		b222
		b223
		b224
		b225
		b226
		b227
		b228
		b230
		b232
		b234
		b236
		b237
		b238
		b240
		b241
		b243
		b244
		b245
		b246
		b247
		b248
		b249
		b250
		b251
		b254
		b255
		b257
		b258
		b259
		b260
		b261
		b263
		b264
		b265
		b266
		b268
		b270
		b272
		b274
		b275
		b278
		b280
		b281
		b283
		b284
		b285
		b286
		a1
		a2
		a3
		a4
		a5
		a6
		a7
		a8
		a9
		a11
		a12
		a13
		a14
		a15
		a16
		a17
		a18
		a19
		a20
		a21
		a24
		a25
		a26
		a27
		a28
		a29
		a31
		a32
		a33
		a34
		a35
		a38
		a39
		a40
		a41
		a42
		a43
		a45
		a46
		a47
		a48
		a49
		a50
		a51
		a52
		a54
		a55
		a56
		a58
		a59
		a60
		a62
		a63
		a64
		a65
		a66
		a67
		a68
		a70
		a71
		;
end;
begin trees;
	translate
		1	b2,
		2	b3,
		3	b5,
		4	b6,
		5	b7,
		6	b8,
		7	b9,
		8	b10,
		9	b11,
		10	b12,
		11	b13,
		12	b14,
		13	b15,
		14	b16,
		15	b17,
		16	b19,
		17	b20,
		18	b22,
		19	b23,
		20	b24,
		21	b25,
		22	b26,
		23	b27,
		24	b28,
		25	b29,
		26	b31,
		27	b32,
		28	b35,
		29	b36,
		30	b37,
		31	b38,
		32	b39,
		33	b40,
		34	b41,
		35	b42,
		36	b43,
		37	b44,
		38	b45,
		39	b46,
		40	b47,
		41	b48,
		42	b49,
		43	b50,
		44	b51,
		45	b52,
		46	b53,
		47	b54,
		48	b55,
		49	b56,
		50	b57,
		51	b58,
		52	b59,
		53	b61,
		54	b62,
		55	b63,
		56	b64,
		57	b66,
		58	b67,
		59	b68,
		60	b69,
		61	b71,
		62	b73,
		63	b74,
		64	b75,
		65	b77,
		66	b82,
		67	b83,
		68	b84,
		69	b85,
		70	b86,
		71	b88,
		72	b89,
		73	b92,
		74	b93,
		75	b95,
		76	b98,
		77	b99,
		78	b100,
		79	b102,
		80	b103,
		81	b104,
		82	b105,
		83	b107,
		84	b108,
		85	b109,
		86	b112,
		87	b114,
		88	b117,
		89	b118,
		90	b119,
		91	b121,
		92	b122,
		93	b123,
		94	b124,
		95	b125,
		96	b127,
		97	b128,
		98	b129,
		99	b131,
		100	b132,
		101	b134,
		102	b135,
		103	b136,
		104	b137,
		105	b138,
		106	b139,
		107	b141,
		108	b142,
		109	b143,
		110	b145,
		111	b148,
		112	b149,
		113	b150,
		114	b152,
		115	b153,
		116	b154,
		117	b156,
		118	b157,
		119	b158,
		120	b159,
		121	b162,
		122	b163,
		123	b164,
		124	b165,
		125	b166,
		126	b167,
		127	b168,
		128	b169,
		129	b170,
		130	b171,
		131	b172,
		132	b173,
		133	b174,
		134	b175,
		135	b176,
		136	b177,
		137	b178,
		138	b179,
		139	b180,
		140	b181,
		141	b182,
		142	b183,
		143	b184,
		144	b186,
		145	b187,
		146	b188,
		147	b192,
		148	b194,
		149	b195,
		150	b196,
		151	b199,
		152	b200,
		153	b201,
		154	b202,
		155	b204,
		156	b205,
		157	b206,
		158	b207,
		159	b209,
		160	b210,
		161	b211,
		162	b212,
		163	b213,
		164	b215,
		165	b216,
		166	b217,
		167	b218,
		168	b219,
		169	b221,
		170	b222,
		171	b223,
		172	b224,
		173	b225,
		174	b226,
		175	b227,
		176	b228,
		177	b230,
		178	b232,
		179	b234,
		180	b236,
		181	b237,
		182	b238,
		183	b240,
		184	b241,
		185	b243,
		186	b244,
		187	b245,
		188	b246,
		189	b247,
		190	b248,
		191	b249,
		192	b250,
		193	b251,
		194	b254,
		195	b255,
		196	b257,
		197	b258,
		198	b259,
		199	b260,
		200	b261,
		201	b263,
		202	b264,
		203	b265,
		204	b266,
		205	b268,
		206	b270,
		207	b272,
		208	b274,
		209	b275,
		210	b278,
		211	b280,
		212	b281,
		213	b283,
		214	b284,
		215	b285,
		216	b286,
		217	a1,
		218	a2,
		219	a3,
		220	a4,
		221	a5,
		222	a6,
		223	a7,
		224	a8,
		225	a9,
		226	a11,
		227	a12,
		228	a13,
		229	a14,
		230	a15,
		231	a16,
		232	a17,
		233	a18,
		234	a19,
		235	a20,
		236	a21,
		237	a24,
		238	a25,
		239	a26,
		240	a27,
		241	a28,
		242	a29,
		243	a31,
		244	a32,
		245	a33,
		246	a34,
		247	a35,
		248	a38,
		249	a39,
		250	a40,
		251	a41,
		252	a42,
		253	a43,
		254	a45,
		255	a46,
		256	a47,
		257	a48,
		258	a49,
		259	a50,
		260	a51,
		261	a52,
		262	a54,
		263	a55,
		264	a56,
		265	a58,
		266	a59,
		267	a60,
		268	a62,
		269	a63,
		270	a64,
		271	a65,
		272	a66,
		273	a67,
		274	a68,
		275	a70,
		276	a71
		;
[Note: This tree contains information on the topology,
branch lengths (if present), and the probability
of the partition indicated by the branch.]
tree con_50_majrule = (1:7.921878807560914e-003,54:4.300676741689582e-003,99:2.722077548156235e-003,130:4.720102158892339e-003,164:3.920538957913349e-003,180:3.832428048643236e-003,202:4.478999635050805e-003,208:8.514716675480700e-003,(((((2:5.059212125165166e-002,69:2.049488794134617e-001)0.604:2.326607986413548e-002,(((((((3:4.064945114440533e-003,129:1.993681895791623e-002)1.000:7.918418127457…
[Note: This tree contains information only on the topology
and branch lengths (median of the posterior probability density).]
tree con_50_majrule = (1:7.921878807560914e-003,54:4.300676741689582e-003,99:2.722077548156235e-003,130:4.720102158892339e-003,164:3.920538957913349e-003,180:3.832428048643236e-003,202:4.478999635050805e-003,208:8.514716675480700e-003,(((((2:5.059212125165166e-002,69:2.049488794134617e-001):2.326607986413548e-002,(((((((3:4.064945114440533e-003,129:1.993681895791623e-002):7.918418127457325e-002,(…
end;
